# Supplementary material for: Passer, a highly active transposon from a fish genome, as a potential new robust genetic manipulation tool
Source: Nucleic Acids Res. 2023 Jan 23;51(4):1843–58. doi: 10.1093/nar/gkad005 (PMC9976928; doi:10.1093/nar/gkad005)
Supplement: gkad005_Supplemental_Files [file gkad005_supplemental_files.zip]

Archive with 7 entries (7 files):
- Supplementary Figure 22-12-26.pdf
- Supplementary File S1. Nucleotide and protein sequence of PS transposases from three fishes..fas
- Supplementary File S2. PS_Ins.txt
- Supplementary File S3. SB100X_Ins.txt
- Supplementary File S4.txt
- Supplementary Table S1.The detail information of PS transposon..xlsx
- Supplementary Table S2. Primers used in this assay.docx
