# Supplementary material for: Passer, a highly active transposon from a fish genome, as a potential new robust genetic manipulation tool
Source: Nucleic Acids Res. 2023 Jan 23;51(4):1843–58. doi: 10.1093/nar/gkad005 (PMC9976928; doi:10.1093/nar/gkad005)
Supplement: gkad005_Supplemental_Files [file gkad005_supplemental_files.zip › Supplementary File S1. Nucleotide and protein sequence of PS transposases from three fishes..fas]

>DrPSase
ATGGCACCAATGAAGAGACATGCTTACGAGGCACAATTCAAACTACAAGCTATCAGTTAC
GCGGTTGTAAATGGGAATAGAGCAGCTGCGAAACAATTCCAAATTAATGAATCTATGGTT
CGGAAGTGGAGGAAACAAGAAAATGAACTGCGCCAAGTTAAGAAGACGAAACAGAGTTTC
CGCAGGAACAAAGCAAGGTGGCCACAGTTAGAAGACCAACTTGAGCAATGGATTATTGAG
CAGAGAACAGCCGGAAGAAGTGTCTCTACAGTCACCATTCGACTGAGGGCAACAAAGATA
GCACAAGACATGGGGATCGAACACTTTCAAGGAGGCCCGTCTTGGTGCTTTCGTTTCATG
AAAAGGCGCCATCTCTCTATCCGCGCACGGACTACCGTGGCGCAGCAACTGCCAGCAGAT
TACAAAGAAAAGCTTGACATTTTCCGCACTTACTGCAGTAACAAGATTACCGACAAAAAG
ATCCAGCCCAAACACATCACCAACATGGATGAGGTCCCTCTCACTTTTGACATCCCCGTG
AATCATACTGTGGAGAAAAAGGGGGCCAGCACAGTCTCAATACGCACCACGGGCCATGAG
AAGTCGGCTTTCACTGTTGTTCTTGGTTGCCATGGTGATGGACAGAAACTACCACCTATG
GTCATTTTTAAGAGGAAGACACTGCCAAAAGAAAAGTTTCCAGCCGGAGTCATCATTAAG
GCCAATCAAAAGGGGTGGATGGATGAGGAAAAAATGAATGAGTGGCTGAGAGAGGTGTAC
GTAAAGAGACCGGATGGTTTTTTCCACACATCACCGTCCCTGTTGATCTGCGACTCCATG
CGCGCCCATCTCACCGCTACTGTGAAAAACCAAGTGAAGCAAATGAATTCGGAGCTTGCT
GTCATTCCGGGAGGACTAACTAAAGAACTCCAGCCGCTGGATATTGGTGTAAACAGGGCG
TTTAAAGTGAAGTTGCGAGCTGCGTGGGAGCAATGGATGACAGACGGCGAACACACTTTT
ACCAAGACTGGTAGGCAGCGCCGGGCGAGTTACGCCACCATATGTGAATGGATTGTGGAT
GCCTGGGCTAAGGTGTCTGCTTTAACTGTTGTCCGAGCTTTTGCAAAAGCCGGCATCATT
GCTGAACAGCCACCCGGCAATGAGACTGACTCAGACAATGATGAGAGAGAACCCGGCGTG
TTTGATGACGAAACTGCCCAGCTGTTCAATTCAGACACAGAAGATGAGGACTTTGATGGA
TTTGTGGGAGAAGACTGA
>GaPSase
ATGGCTCCTACCAAAAGACACGCGTACAACGCTGAGTTTAAACTCAAGGCGATAAGCCAC
GCACAAGAACACGGCAATAGAGCAGCAGCGAGAGAATTTAATATCAATGAATCAATGGTG
AGGAAGTGGAGGAAGTATGAGGATGAGCTCCGCCAAGTAAAGAAGACAACACAGAGTTTC
CGCGGGAACAAAGCGAGATGGCCACAGTTAGAGGACAAAGTTGAACAGTGGGTTGCTGAA
CAAAGAGCAGCAAGCAGAAGTGTTAGTACAGTCACAATTCGTATGAAGGCAATAGCGCTA
GCTCGCGAACATAACATCAGTGAATTCAGAGGCGGTCCTTCTTGGTGCTTCCGTTTTATG
AAACGACGTCATCTCTCCATCCGTACGCGCACTACTGTGTCACAACAACTACCAGCTGAT
TATCAGGAAAAGTTGGCCACTTTCCGCACATACTGCAGAAACAAGATAACTGAAAAAAAG
ATCCAGCCAGAGCATATCATCAATATGGACGAGGTTCCACTCACCTTCGATATCCCTGTA
AACCGCACTGTGGATAAAACAGGAGCACGTACGGTGAATATTCGCACCACAGGGAATGAG
AAAACGTCCTTCACTGTAGTTCTCGCCTGCCAGGCTAATGGCCACAAACTTCCACCCATG
GTTATTTTCAAGAGGAAGACCTTGCCGAAAGAAAACTTTCCAGCTGGCATTGTCATAAAA
GCTAACTCGAAGGGATGGATGGATGAAGAAAAGATGAGTGAGTGGTTGAGAGAAATTTAT
GTGAAGAGACCGGGTGGTTTTTTTCACACAGCTCCGTCCCTATTGATCTATGACTCCATG
CGCGCACATATCACCGAGCATGTCAAAAAACAAGTGAAGCACACTAATTCAGTGCTCGCC
GTCATTCCGGGTGGATTAACAAAAGAACTCCAGCCGCTCGATGTTGGCGTCAACAGAGCA
TTCAAAGCTCGACTGCGAACTGCGTGGGAGCAGTGGATGACCGAAGGCGAACACACGTTC
ACCAAGACGGGGAGACAGCGCCGGACGACATATGCTAATATCTGCAAGTGGATAGTAAAT
GCCTGGGCTGGTATATCAGTCACAACTGTGGTCCGAGCTTTTAGGAAGGCAGGAATTGTC
ACCGAACTGCCAGACAACAGCAGCGACACTGACTCGGTTAATGATGACTTTGATAAGACG
GAGCCAGGCGTTTTGGATGCCGCAATAGCCCAGCTGTTCAATTCGGACACGGAAGAAGAA
GTTTTCGAGGGATTTTAG
>MzPSase1
ATGTGCATTATGCAGGACATCGTTGTTTTAACAACCCTGAAAATGGCAAAGAGACACGCT
TACGAAGCACAGTTTAAACTGAAGGCCATCAGCTACGCGGAGGAACATGGAAATCGAGCA
GCGGCGAGAGAATTTAAGATTAACGAATCGATGGTTCGCAAATGGAGGAAGCTGGAAAAC
AAGCTCCGGCAGGTCAAGAAAACGCAGCTGAGTTTCCGCGGACATAAGGCGAGGTGGCTC
GAGTTGGAGGAAAGACTCCAGCGGTGGATCATCGAGCAAAGCGCGAGCGAGAGAAGCGTT
TCAACGGTCACCATTCGGCTAAAAGCAGTTTCACTAGCTGAAGAGATGAACATTGAACAT
TTCCAAGGAGGTCCGTCTTGGTGCTTTCGTTTTATGAAACGGTGCCATTTTTCCATCCGG
ACCAGGACTACGGTAGCGCAGCAACTTCCAGCGGATTATAAGGAAAAGCTGGCCATCTTC
CGCTCCTACTGCAGCAAACACATCGGCGACAAAACCATCCAGCCCAGCCACATCACAAAC
ATGGACGAGGTGCCGCTCACTTTTGACATCCCGGTGAGTCACACTGTGGAGAAGAAGGGG
ACCAGCACAGTAGTGATACGCACAACGGGGTATGAAAAGTCTTCTTTCACTGTTGTGCTT
GGCTGCCATGCTAATGGACAGAAACTGCCGCCTATGGTGATTTTTAAGCGAAAGACTTTG
CCTAAAGAGAAGTTTCCAGCAGAAATCATCATTAAGGCAAATGAAAAGGGCTGGATGGAT
GAGGAAATGATGAAAGAGTGGCTGAGGGAGGTGTATGTAAGGAGACCAGGTGGTTTTTTC
CACGCATCACCATCACTGTTGATCTGTGACTCTATGCGTGCCCATCTCACAGCCGATGTG
AAAAAACTTGTGAAGCAAATGAACTGTGAGCTTGCTGTCATTCCGGGAGGCCTGACAAAG
GAACTCCAACCGCTGGACATCGGTGTGAACCGCCCGTTCAAAGTAAGGCTGCGAGCGGCC
TGGGAGCGATGGATGACCGGTGGAGACCACAGTTTCACTAAGAGTGGAAGGCAGCGCCGG
GCGAGTTACGCCACAATTTGCCAATGGATTGTAGATGCTTGGGCTAACATGTCTGCTGGC
ACTGTTGTTCGAGCTTTCGCAAAAGCCGGCATCGTTTCCGAGGAGCCGCACGGCACGGAA
AGTGACTCTGACGGTGAAGACAGTGAACCTGGAATGTTTGATGGAGATTTAGCGCAGCTG
TTCAATTCAGACACAGAGGATGAGGACTTCGATGGGTTTGATTGA
>MzPSase2
ATGTGCGTTATGCAGGACATCGTTGTTTTAACAACCCTGAAAATGGCGAAGAGACACGCT
TACGAAGCACAGTTTAAACTGAAGGCCATCAGCTATGCGGAGGAACATGGAAATCGAGCA
GCGGCGAGAGAATTTAAGATTAACGAATCGATGGTTCGCAATTGGAGGAAGCTAGAAAAC
AAGCTCCGGCAGGTCAAGAAAACGCAGCTGAGTTTCCGCGGACATAAGGCGAGGTGGCCC
GAGTTGGAGGAAAGACTCGAGCGGTGGATCATCGAGCAAAGAACGAGCGGGAGAAGCGTT
TCGATGGTCACCATTCGGCTAAAAGCAGTTTCACTAGCTGAAGAGATGAACATTGAACAT
TTCCAAGGAGGTCCGTCTTGGTGCTTTCGTTTTATGAAACGGTGCCATTTTTCCATCCGG
ACCAGGACTACGGTAGCGCAGCAACTTCCAGCGGATTATAAGGAAAAGCTGGCCATCTTC
CGCTCCTACTGCAGCAAACACATCGGCGACAAAAACATCCAGCCCAGCCACATCACAAAC
ATGGACGAGGTCCCGCTCACTTTTGACATCCCGGTGAGTCACACTGTGGAGAAGAAGGGG
ACCAGCACGGTAGCGATACGCACAACGGGGTATGAAAAGTCTTCTTTTACTGTTGTGCTT
GGCTGCCATGCTAATGGACAGAAACTGCCGCCTATGGTGATTTTTAAGCGAAAGACTTTG
CCTAAAGAGAAGTTTCCAGCAGGAATCATCATTAAGGCAAATGAAAAGGGCTGGATGGAT
GAGGAAATGATGAAAGAGTGGCTGAGGGAGGTGTATGAAAGGAGACCAGGTGGTTTTTTC
CACGCATCACCATCGCTCTTAATCTGTGACTCTATGCGTGCCCATCTCACAGCCGATGTG
AAAAAACTAGTGAAACAAATGAACTGTGAGCTTGCTGTCATTCCGGGAGGCCTGACAAAG
GAACTCCAACCGCTGGACATCGGTGTGAACCGCCCGTTCAAAGTAAGGCTGCGAGCGGCC
TGGGAGCGATGGATGACCGATGTAGACCACAGTTTCACCAAGAGTGGAAGGCAGCGCCGG
GCGAGTTATGCCACAATTTGCCAATGGATTGTAGATGCTTGGGCTAACATGTCTGATGGC
ACTGTTGTTCGAGCTTTCGCAAAAGCCGGCATCATTTCCAAGGAGCCGCACGGCACGGAA
AGTGACTCTGACAGTGAAGAAAGTGAACCTGGCATGTTTGATGGAGATTTAGCGCAGCTG
TTCAATTCAGACACAGAGGATGAGGACTTCGATGGGTTTGATTGA
>MzPSase3
ATGTGCGTTATGCAGGACATCGTTGTTTTAACAACCCTGAAAATGGCAAAGAGACACGCT
TATGAAGCACAGTTTAAACTGAAGGCCATGAGCTATGCGGAGGAACATGGAAATCGAGCA
GCGGCGAGAGAATTTAAGATTAACGAATCGATGGTTCGCAAATGGAGGAAGCTAGAAAAC
AAGCTCCGGCAGGTCAAGAAAACGCAGCTGAGTTTCCGCGGACATAAGGCAAGGTGGCCC
AAGTTGGAGGAAAGACTCGAGCGGTGGATCATCGAGCAAAGAACGAGCGGGAGAAGCGTT
TCGACGGTCATCATTCGGCTAAAAGCAGTTTCACTAGCTGAAGAGATGAACATTGAACAT
TTCCAAGGAGGTCCGTCTTGGTGCTTTCGTTTTATGAAACGGTGCCATTTTTCCATCCGG
ACCAGGACTACGGTAGCGCAGCAACTTCCAGCGGATTATAAGGAAAAGCTGGCCATCTTC
TGCTCCTACTGCAGCAAACACATCGGCGACAAAAACATCCAGCCCAGCCACATCACAAAC
ATGGACGAGGTCCCACTCACTTTTGACATCCCAGTGAGTCACACTGTGGAGAAGAAGGGG
ACCAGCACGGTAGCGATACACACAACGGGGTATGAAAAGTCTTCTTTCACTGTTGTGCTT
GGCTGCCATGCTAATGGACAGAAACTGCCGCCTATGGTGATTTTTAAGCGAAAGACTTTG
CCTAAAGAGAAGTTTCCAGCAGGAATCATCATTAAGGCAAATGAAAAGGGCTGGATGGAT
GAGGAAATGATGAAAGAGTGGCTGAGGGAGGTGTATGTAAGGAGACCAGGTGGTTTTTTC
CACGCATCACCATCGCTCTTAATCTGTGACTCTATGCGTGCCCATCTCACAGCCGATGTG
AAAAAACTAATGAAACAAATGAACTGTGAGCTTGCTGTCATTCTGGGAGGCCTGACAAAG
GAACTCCAACCGCTGGACATCGGTGTGAACCGCCCGTTCAAAGTAAGGCTGCGAGCGGCC
TGGGAGCGATGGATGACCGATGGAGAACACAGTTTCACCAAGAGTGGAAGGCAGCGCCGG
GCGAGTTACGCCACAATTTGCCAATGGATTGTAGATGCTTGGGCTAACATGTCTGCTGGC
ACTGTTGTTCGAGCTTTTGCAAAAGCCGGCATCATTTCCGAGGAGCCGCACGGCACGGAA
AGTGACTCTGACAGTGACGAAAGTGAACTTGGCATGTTTGATGGAGATTTAGCGCAGCTG
TTCAATTCAGACACAGAGGATGAGGACTTCGATGGGTTTGATTGA
>DrPSase
MAPMKRHAYEAQFKLQAISYAVVNGNRAAAKQFQINESMVRKWRKQENELRQVKKTKQSF
RRNKARWPQLEDQLEQWIIEQRTAGRSVSTVTIRLRATKIAQDMGIEHFQGGPSWCFRFM
KRRHLSIRARTTVAQQLPADYKEKLDIFRTYCSNKITDKKIQPKHITNMDEVPLTFDIPV
NHTVEKKGASTVSIRTTGHEKSAFTVVLGCHGDGQKLPPMVIFKRKTLPKEKFPAGVIIK
ANQKGWMDEEKMNEWLREVYVKRPDGFFHTSPSLLICDSMRAHLTATVKNQVKQMNSELA
VIPGGLTKELQPLDIGVNRAFKVKLRAAWEQWMTDGEHTFTKTGRQRRASYATICEWIVD
AWAKVSALTVVRAFAKAGIIAEQPPGNETDSDNDEREPGVFDDETAQLFNSDTEDEDFDG
FVGED
>GaPSase
MAPTKRHAYNAEFKLKAISHAQEHGNRAAAREFNINESMVRKWRKYEDELRQVKKTTQSF
RGNKARWPQLEDKVEQWVAEQRAASRSVSTVTIRMKAIALAREHNISEFRGGPSWCFRFM
KRRHLSIRTRTTVSQQLPADYQEKLATFRTYCRNKITEKKIQPEHIINMDEVPLTFDIPV
NRTVDKTGARTVNIRTTGNEKTSFTVVLACQANGHKLPPMVIFKRKTLPKENFPAGIVIK
ANSKGWMDEEKMSEWLREIYVKRPGGFFHTAPSLLIYDSMRAHITEHVKKQVKHTNSVLA
VIPGGLTKELQPLDVGVNRAFKARLRTAWEQWMTEGEHTFTKTGRQRRTTYANICKWIVN
AWAGISVTTVVRAFRKAGIVTELPDNSSDTDSVNDDFDKTEPGVLDAAIAQLFNSDTEEE
VFEGF
>MzPSase1
MCIMQDIVVLTTLKMAKRHAYEAQFKLKAISYAEEHGNRAAAREFKINESMVRKWRKLEN
KLRQVKKTQLSFRGHKARWLELEERLQRWIIEQSASERSVSTVTIRLKAVSLAEEMNIEH
FQGGPSWCFRFMKRCHFSIRTRTTVAQQLPADYKEKLAIFRSYCSKHIGDKTIQPSHITN
MDEVPLTFDIPVSHTVEKKGTSTVVIRTTGYEKSSFTVVLGCHANGQKLPPMVIFKRKTL
PKEKFPAEIIIKANEKGWMDEEMMKEWLREVYVRRPGGFFHASPSLLICDSMRAHLTADV
KKLVKQMNCELAVIPGGLTKELQPLDIGVNRPFKVRLRAAWERWMTGGDHSFTKSGRQRR
ASYATICQWIVDAWANMSAGTVVRAFAKAGIVSEEPHGTESDSDGEDSEPGMFDGDLAQL
FNSDTEDEDFDGFD
>MzPSase2
MCVMQDIVVLTTLKMAKRHAYEAQFKLKAISYAEEHGNRAAAREFKINESMVRNWRKLEN
KLRQVKKTQLSFRGHKARWPELEERLERWIIEQRTSGRSVSMVTIRLKAVSLAEEMNIEH
FQGGPSWCFRFMKRCHFSIRTRTTVAQQLPADYKEKLAIFRSYCSKHIGDKNIQPSHITN
MDEVPLTFDIPVSHTVEKKGTSTVAIRTTGYEKSSFTVVLGCHANGQKLPPMVIFKRKTL
PKEKFPAGIIIKANEKGWMDEEMMKEWLREVYERRPGGFFHASPSLLICDSMRAHLTADV
KKLVKQMNCELAVIPGGLTKELQPLDIGVNRPFKVRLRAAWERWMTDVDHSFTKSGRQRR
ASYATICQWIVDAWANMSDGTVVRAFAKAGIISKEPHGTESDSDSEESEPGMFDGDLAQL
FNSDTEDEDFDGFD
>MzPSase3
MCVMQDIVVLTTLKMAKRHAYEAQFKLKAMSYAEEHGNRAAAREFKINESMVRKWRKLEN
KLRQVKKTQLSFRGHKARWPKLEERLERWIIEQRTSGRSVSTVIIRLKAVSLAEEMNIEH
FQGGPSWCFRFMKRCHFSIRTRTTVAQQLPADYKEKLAIFCSYCSKHIGDKNIQPSHITN
MDEVPLTFDIPVSHTVEKKGTSTVAIHTTGYEKSSFTVVLGCHANGQKLPPMVIFKRKTL
PKEKFPAGIIIKANEKGWMDEEMMKEWLREVYVRRPGGFFHASPSLLICDSMRAHLTADV
KKLMKQMNCELAVILGGLTKELQPLDIGVNRPFKVRLRAAWERWMTDGEHSFTKSGRQRR
ASYATICQWIVDAWANMSAGTVVRAFAKAGIISEEPHGTESDSDSDESELGMFDGDLAQL
FNSDTEDEDFDGFD
