# Supplementary material for: Passer, a highly active transposon from a fish genome, as a potential new robust genetic manipulation tool
Source: Nucleic Acids Res. 2023 Jan 23;51(4):1843–58. doi: 10.1093/nar/gkad005 (PMC9976928; doi:10.1093/nar/gkad005)
Supplement: gkad005_Supplemental_Files [file gkad005_supplemental_files.zip › Supplementary File S2. PS_Ins.txt]

chr5	83078051	83078051	-	PS	643732
chr2	177216445	177216445	-	PS	332699
chr20	33505418	33505418	-	PS	263906
chr1	26266555	26266555	-	PS	262828
chr1	180059100	180059100	-	PS	238699
chr6	116106596	116106596	-	PS	143848
chr2	3561204	3561204	-	PS	111187
chr17	40939254	40939254	-	PS	84650
chr16	15616958	15616958	-	PS	83197
chr19	23651958	23651958	+	PS	68157
chr15	31841628	31841628	-	PS	61182
chr11	59206208	59206208	-	PS	53401
chr8	8864632	8864632	+	PS	51923
chr1	89844524	89844524	-	PS	48170
chr8	9859725	9859725	-	PS	45133
chr10	119325502	119325502	-	PS	42878
chr3	50093599	50093599	+	PS	39262
chr12	121404866	121404866	+	PS	38735
chrX	130267180	130267180	-	PS	38717
chr12	22807212	22807212	+	PS	36832
chr1	226093297	226093297	+	PS	30320
chr20	35646563	35646563	-	PS	29314
chr11	20954270	20954270	+	PS	29090
chr5	171927577	171927577	-	PS	28823
chr2	239198833	239198833	-	PS	26969
chr10	17921028	17921028	+	PS	24892
chr3	14126252	14126252	-	PS	24757
chr16	53649910	53649910	+	PS	24635
chr12	15661225	15661225	+	PS	24493
chr8	23142809	23142809	+	PS	23492
chr15	84809170	84809170	-	PS	23446
chr20	41403216	41403216	+	PS	23337
chr17	52339449	52339449	-	PS	23329
chr3	149743871	149743871	-	PS	23109
chr8	89936418	89936418	-	PS	22564
chr1	93839317	93839317	-	PS	22007
chr10	92888477	92888477	+	PS	21851
chr9	37792912	37792912	+	PS	21713
chr8	1770377	1770377	+	PS	21435
chr18	76476407	76476407	-	PS	20691
chr12	26708273	26708273	+	PS	20671
chr2	151826667	151826667	+	PS	20393
chr1	41035964	41035964	-	PS	20243
chr9	113180441	113180441	+	PS	20046
chr10	72137742	72137742	-	PS	19853
chr3	20997774	20997774	+	PS	19046
chr20	32715863	32715863	+	PS	18757
chr6	7723464	7723464	+	PS	18734
chr2	151413801	151413801	-	PS	17903
chr1	169380413	169380413	-	PS	17341
chr10	52769670	52769670	+	PS	17142
chr3	194134948	194134948	-	PS	16433
chr5	82667397	82667397	-	PS	15723
chr1	156232642	156232642	-	PS	15550
chr2	96767280	96767280	-	PS	15413
chr12	52991905	52991905	+	PS	14948
chr1	99858347	99858347	-	PS	14722
chr8	109312954	109312954	+	PS	14562
chr11	74032971	74032971	-	PS	14312
chr15	41176973	41176973	-	PS	14166
chr22	21618985	21618985	+	PS	13889
chr17	81238498	81238498	-	PS	13785
chr7	124257776	124257776	+	PS	13772
chr4	109451478	109451478	-	PS	13444
chr1	94026140	94026140	+	PS	13026
chrX	19970160	19970160	-	PS	13002
chr5	143494748	143494748	-	PS	12418
chr22	44693314	44693314	+	PS	12163
chr22	24315550	24315550	+	PS	12154
chr14	105486330	105486330	-	PS	12024
chr6	36670762	36670762	+	PS	12021
chr1	177802978	177802978	-	PS	11929
chr13	59816194	59816194	+	PS	11505
chr19	23654269	23654269	-	PS	11348
chr17	10711611	10711611	+	PS	11215
chr3	188764199	188764199	-	PS	11169
chr8	18008473	18008473	-	PS	11160
chr4	145767691	145767691	-	PS	11094
chr15	64970462	64970462	-	PS	11085
chr2	9606077	9606077	+	PS	10301
chr3	128283467	128283467	+	PS	10277
chr6	7432444	7432444	-	PS	10236
chr2	108448391	108448391	+	PS	10211
chr9	71731423	71731423	+	PS	9975
chr9	104895446	104895446	-	PS	9970
chr6	161928624	161928624	+	PS	9887
chr14	37826010	37826010	-	PS	9851
chr17	55277586	55277586	-	PS	9682
chr7	98937522	98937522	+	PS	9630
chr12	132516874	132516874	+	PS	9592
chr20	49324106	49324106	+	PS	9434
chr2	100888669	100888669	-	PS	9385
chr7	2826841	2826841	+	PS	9321
chr12	102089840	102089840	+	PS	9304
chr16	74587238	74587238	-	PS	9284
chr1	33278662	33278662	+	PS	9200
chr14	39346318	39346318	+	PS	9064
chr14	100815982	100815982	-	PS	8903
chr3	49091670	49091670	-	PS	8884
chr7	4770810	4770810	-	PS	8824
chr9	19319674	19319674	+	PS	8756
chr12	26456010	26456010	+	PS	8628
chr17	31288999	31288999	-	PS	8598
chr8	61738730	61738730	+	PS	8565
chr17	40949292	40949292	+	PS	8551
chr14	70930368	70930368	-	PS	8539
chr15	41523238	41523238	+	PS	8515
chr1	35120592	35120592	-	PS	8462
chr20	50860548	50860548	-	PS	8248
chr5	96001600	96001600	-	PS	8132
chr6	131883967	131883967	+	PS	8083
chr4	70181025	70181025	-	PS	8070
chr7	29271092	29271092	+	PS	7939
chr17	57384826	57384826	+	PS	7861
chr17	16251550	16251550	+	PS	7849
chr13	88730106	88730106	-	PS	7822
chr9	134439002	134439002	-	PS	7811
chr12	93623030	93623030	+	PS	7749
chr4	158708354	158708354	+	PS	7671
chr5	169590259	169590259	+	PS	7613
chr16	57178336	57178336	+	PS	7597
chr3	113439779	113439779	+	PS	7575
chr5	64813355	64813355	+	PS	7531
chr5	154687823	154687823	+	PS	7510
chr11	44151460	44151460	-	PS	7502
chr1	206705997	206705997	-	PS	7493
chr7	8070574	8070574	+	PS	7454
chr4	153532267	153532267	-	PS	7433
chr9	88478496	88478496	+	PS	7412
chr19	6754598	6754598	+	PS	7315
chr1	117504863	117504863	+	PS	7298
chr15	50085410	50085410	-	PS	7271
chr20	15962181	15962181	+	PS	7262
chr20	20993484	20993484	-	PS	7247
chr11	59135495	59135495	-	PS	7181
chr3	156865295	156865295	+	PS	6973
chr11	72111660	72111660	-	PS	6928
chr9	92736177	92736177	-	PS	6896
chr3	42052737	42052737	-	PS	6866
chr14	96573621	96573621	+	PS	6821
chr1	42767887	42767887	-	PS	6795
chr2	17676291	17676291	+	PS	6763
chrX	32969647	32969647	+	PS	6746
chr4	67511678	67511678	-	PS	6651
chr4	55354925	55354925	-	PS	6635
chr20	17877381	17877381	+	PS	6613
chr20	38965231	38965231	+	PS	6553
chr4	84807624	84807624	-	PS	6513
chr7	156510506	156510506	+	PS	6512
chr4	152428250	152428250	-	PS	6410
chr10	65626676	65626676	+	PS	6402
chr5	73021681	73021681	-	PS	6382
chr7	152656775	152656775	-	PS	6306
chr14	45097799	45097799	+	PS	6304
chr2	201041090	201041090	+	PS	6272
chr10	121709638	121709638	-	PS	6226
chr1	51643399	51643399	-	PS	6220
chr20	16971505	16971505	+	PS	6212
chr12	31571326	31571326	-	PS	6181
chr4	48637067	48637067	-	PS	6159
chr16	4111591	4111591	-	PS	6117
chr2	179520532	179520532	+	PS	6007
chr4	103172051	103172051	-	PS	6005
chr10	93331650	93331650	-	PS	6003
chr7	88242230	88242230	+	PS	5924
chr6	24533754	24533754	+	PS	5917
chr12	123660046	123660046	+	PS	5912
chr16	14628282	14628282	+	PS	5904
chr2	200262560	200262560	-	PS	5860
chr13	77179908	77179908	-	PS	5854
chr13	31085817	31085817	+	PS	5854
chr1	58658330	58658330	-	PS	5852
chr4	67668340	67668340	-	PS	5799
chr16	72476701	72476701	-	PS	5788
chr1	43750643	43750643	-	PS	5766
chr1	19798685	19798685	+	PS	5717
chr2	15413516	15413516	-	PS	5711
chr2	219106294	219106294	+	PS	5708
chr2	239363402	239363402	-	PS	5688
chr2	43259281	43259281	-	PS	5664
chr4	68881990	68881990	-	PS	5641
chr7	95751190	95751190	-	PS	5632
chr9	92648197	92648197	+	PS	5631
chr18	79103243	79103243	-	PS	5628
chr7	4656202	4656202	-	PS	5619
chr8	139177995	139177995	-	PS	5609
chr7	7569143	7569143	+	PS	5606
chr10	72024341	72024341	+	PS	5602
chr5	78597131	78597131	+	PS	5592
chr9	137675433	137675433	-	PS	5578
chr4	4475999	4475999	+	PS	5534
chr3	196075072	196075072	+	PS	5534
chr1	56712356	56712356	-	PS	5481
chr17	61745582	61745582	+	PS	5462
chr2	29130518	29130518	-	PS	5453
chr2	68648435	68648435	+	PS	5451
chr15	72120341	72120341	-	PS	5423
chr2	202515217	202515217	+	PS	5415
chr1	16461703	16461703	+	PS	5402
chr8	27919894	27919894	+	PS	5389
chr1	24827599	24827599	+	PS	5388
chr19	32902513	32902513	+	PS	5386
chr17	55288072	55288072	+	PS	5373
chr7	102230866	102230866	-	PS	5368
chr12	49057593	49057593	-	PS	5366
chr16	25244017	25244017	-	PS	5365
chr6	12349563	12349563	+	PS	5339
chr13	40334739	40334739	+	PS	5320
chr17	74763881	74763881	+	PS	5215
chr1	91830334	91830334	-	PS	5189
chr2	24051657	24051657	+	PS	5183
chr10	127141245	127141245	-	PS	5172
chr12	95247263	95247263	-	PS	5148
chr10	87105052	87105052	-	PS	5130
chr6	105045883	105045883	-	PS	5100
chr6	36611135	36611135	-	PS	5074
chr5	176319783	176319783	+	PS	5055
chr20	57492543	57492543	-	PS	5054
chr12	26373990	26373990	-	PS	5039
chr14	50778023	50778023	-	PS	5028
chr1	218332187	218332187	+	PS	5024
chr5	154966041	154966041	-	PS	5003
chr10	101962532	101962532	-	PS	4990
chr6	27672306	27672306	+	PS	4988
chr15	58612348	58612348	+	PS	4964
chr7	156119598	156119598	+	PS	4944
chr6	38028582	38028582	+	PS	4913
chr1	52164776	52164776	-	PS	4902
chr8	33552631	33552631	-	PS	4846
chr7	12948482	12948482	+	PS	4816
chr10	76555463	76555463	-	PS	4784
chr15	31091771	31091771	-	PS	4752
chr17	76316965	76316965	-	PS	4749
chr1	63618855	63618855	-	PS	4738
chr1	211613640	211613640	-	PS	4733
chr17	50972691	50972691	+	PS	4689
chr5	113000713	113000713	+	PS	4676
chr3	171605851	171605851	+	PS	4641
chr8	17727280	17727280	+	PS	4634
chr20	34079363	34079363	+	PS	4627
chr12	39827350	39827350	-	PS	4626
chr5	115848459	115848459	+	PS	4622
chr8	66810349	66810349	+	PS	4620
chr15	99179985	99179985	+	PS	4610
chr17	47370131	47370131	-	PS	4601
chr3	168864725	168864725	+	PS	4601
chr1	45609621	45609621	+	PS	4595
chr12	67611515	67611515	+	PS	4569
chr7	1924186	1924186	+	PS	4556
chr7	134064600	134064600	+	PS	4551
chr13	113947531	113947531	+	PS	4547
chr16	10207478	10207478	+	PS	4517
chr7	26857762	26857762	-	PS	4503
chr8	140943325	140943325	-	PS	4499
chr1	57183688	57183688	+	PS	4466
chr6	48814977	48814977	-	PS	4449
chr15	81766479	81766479	-	PS	4446
chr18	11125870	11125870	+	PS	4443
chr15	92947609	92947609	-	PS	4431
chr1	42336332	42336332	+	PS	4429
chr4	98334107	98334107	-	PS	4408
chr1	55579299	55579299	+	PS	4390
chr15	68105840	68105840	-	PS	4384
chr16	21236956	21236956	+	PS	4379
chr16	11029104	11029104	+	PS	4378
chr5	140482513	140482513	+	PS	4371
chr9	136055693	136055693	+	PS	4366
chr8	29725914	29725914	+	PS	4348
chr7	117451741	117451741	-	PS	4340
chr1	200780497	200780497	+	PS	4336
chr2	173060361	173060361	-	PS	4307
chr1	30923667	30923667	-	PS	4304
chr17	17053912	17053912	-	PS	4297
chr1	211895631	211895631	-	PS	4262
chr1	20773999	20773999	-	PS	4255
chr18	23583624	23583624	-	PS	4240
chr16	69747462	69747462	-	PS	4233
chr9	82935298	82935298	-	PS	4233
chr6	116101972	116101972	-	PS	4223
chr15	36781431	36781431	-	PS	4212
chr2	200302931	200302931	+	PS	4209
chr1	234427956	234427956	-	PS	4193
chr14	21490648	21490648	-	PS	4191
chr2	11734794	11734794	+	PS	4188
chr8	42204440	42204440	+	PS	4183
chr7	43721385	43721385	+	PS	4177
chr10	96142506	96142506	-	PS	4168
chr1	53015320	53015320	-	PS	4139
chr3	17446339	17446339	+	PS	4134
chr1	21156757	21156757	-	PS	4132
chr19	5020701	5020701	-	PS	4122
chr16	89450145	89450145	-	PS	4122
chr15	52606749	52606749	+	PS	4086
chr1	50775922	50775922	+	PS	4084
chr3	63872842	63872842	-	PS	4076
chr17	76753156	76753156	+	PS	4075
chr19	46645034	46645034	-	PS	4060
chr2	138550949	138550949	+	PS	4054
chr1	40740725	40740725	+	PS	4045
chr7	98203468	98203468	-	PS	4042
chr1	110377691	110377691	+	PS	4039
chr9	5744886	5744886	+	PS	4037
chr17	36986585	36986585	+	PS	4019
chr6	53837683	53837683	-	PS	4012
chr6	4083216	4083216	-	PS	3990
chr11	69627470	69627470	-	PS	3990
chr2	86213259	86213259	+	PS	3975
chr1	45977186	45977186	+	PS	3972
chrX	136047377	136047377	+	PS	3967
chr6	107902019	107902019	-	PS	3963
chr12	121715898	121715898	+	PS	3958
chr18	57602266	57602266	-	PS	3948
chr10	117362510	117362510	-	PS	3946
chr6	36287132	36287132	+	PS	3932
chr13	110630429	110630429	+	PS	3926
chr2	9245518	9245518	-	PS	3913
chr2	219375273	219375273	-	PS	3904
chr9	6830175	6830175	-	PS	3886
chr11	69688885	69688885	-	PS	3886
chr3	39151431	39151431	+	PS	3886
chr1	2575629	2575629	-	PS	3876
chr4	78103414	78103414	+	PS	3868
chr5	140201415	140201415	+	PS	3868
chr6	138538675	138538675	-	PS	3860
chr6	116408742	116408742	-	PS	3859
chr19	18699058	18699058	+	PS	3855
chr2	148731135	148731135	-	PS	3846
chr1	18642312	18642312	+	PS	3845
chr3	48540053	48540053	-	PS	3824
chr2	238029087	238029087	+	PS	3810
chr13	106708416	106708416	-	PS	3809
chr19	13420720	13420720	-	PS	3804
chr16	47268705	47268705	-	PS	3790
chr4	87182989	87182989	-	PS	3788
chr15	99293049	99293049	-	PS	3782
chr7	99083130	99083130	+	PS	3780
chr2	73431883	73431883	+	PS	3775
chr8	102333623	102333623	-	PS	3772
chr20	52190245	52190245	+	PS	3772
chr14	65420860	65420860	-	PS	3769
chr17	63577827	63577827	-	PS	3762
chr9	126436295	126436295	-	PS	3754
chr5	159183514	159183514	-	PS	3752
chr11	9166008	9166008	-	PS	3749
chr17	57414193	57414193	-	PS	3748
chr2	121640590	121640590	-	PS	3747
chr4	88600275	88600275	-	PS	3745
chr4	128154074	128154074	-	PS	3740
chr4	128325114	128325114	+	PS	3735
chr8	26323301	26323301	-	PS	3727
chr21	34776795	34776795	+	PS	3719
chr1	110344690	110344690	+	PS	3710
chr15	92787141	92787141	-	PS	3690
chr2	127282950	127282950	+	PS	3688
chr11	116848679	116848679	+	PS	3687
chr2	11305077	11305077	-	PS	3655
chr2	138272994	138272994	+	PS	3640
chr15	84782579	84782579	+	PS	3634
chr17	74451688	74451688	-	PS	3626
chr1	92708178	92708178	-	PS	3610
chr2	85351560	85351560	-	PS	3591
chr7	140938921	140938921	+	PS	3581
chr3	47614738	47614738	+	PS	3575
chr21	31666649	31666649	+	PS	3574
chr2	222878679	222878679	-	PS	3569
chr9	101399072	101399072	-	PS	3568
chr1	48224244	48224244	-	PS	3561
chr14	54424771	54424771	-	PS	3561
chr20	31950623	31950623	-	PS	3560
chr22	37565967	37565967	+	PS	3560
chr10	109149704	109149704	+	PS	3555
chr17	76253527	76253527	+	PS	3550
chr14	24981858	24981858	+	PS	3506
chr12	96111349	96111349	-	PS	3504
chr15	74037665	74037665	-	PS	3500
chr1	145699886	145699886	+	PS	3486
chr2	45177584	45177584	+	PS	3485
chr12	56643737	56643737	-	PS	3478
chr6	52460783	52460783	-	PS	3476
chr17	14062097	14062097	-	PS	3475
chr3	172786061	172786061	-	PS	3472
chr6	10033689	10033689	+	PS	3469
chr4	83547032	83547032	+	PS	3441
chr8	102822444	102822444	+	PS	3441
chr2	190900378	190900378	+	PS	3431
chr6	15247886	15247886	-	PS	3423
chr7	101921796	101921796	+	PS	3400
chr9	128761559	128761559	+	PS	3400
chr7	121086675	121086675	+	PS	3388
chr1	92188907	92188907	+	PS	3377
chr6	116048019	116048019	+	PS	3369
chr5	171864777	171864777	-	PS	3363
chr8	108479208	108479208	-	PS	3362
chr13	60572622	60572622	-	PS	3360
chr4	39498415	39498415	-	PS	3359
chr5	132874092	132874092	-	PS	3348
chr1	23420798	23420798	+	PS	3347
chr4	87972315	87972315	+	PS	3341
chr12	45280454	45280454	-	PS	3333
chr14	70921809	70921809	-	PS	3333
chr1	31914633	31914633	+	PS	3331
chr7	99587394	99587394	-	PS	3321
chr20	47392484	47392484	+	PS	3307
chr20	2883344	2883344	-	PS	3303
chr16	77384127	77384127	-	PS	3289
chr3	72838827	72838827	-	PS	3281
chr5	152271576	152271576	-	PS	3281
chr18	69609017	69609017	+	PS	3280
chr16	2255827	2255827	-	PS	3275
chr10	121860199	121860199	+	PS	3274
chr15	70040090	70040090	-	PS	3272
chr11	35683587	35683587	+	PS	3270
chr19	37927273	37927273	+	PS	3270
chr1	169870454	169870454	-	PS	3266
chr22	17884872	17884872	-	PS	3262
chr19	50252342	50252342	-	PS	3260
chr10	112540881	112540881	-	PS	3260
chr1	108913205	108913205	+	PS	3257
chr20	34733153	34733153	-	PS	3252
chr1	220230910	220230910	+	PS	3244
chr9	32554042	32554042	+	PS	3237
chr11	118574215	118574215	+	PS	3236
chr1	25818329	25818329	-	PS	3218
chr10	99428124	99428124	-	PS	3205
chr16	10987827	10987827	+	PS	3203
chr11	78223624	78223624	+	PS	3196
chr2	207949003	207949003	+	PS	3195
chr16	69830779	69830779	+	PS	3185
chr8	65749983	65749983	-	PS	3183
chr10	21561637	21561637	-	PS	3181
chr5	146365732	146365732	+	PS	3168
chr1	226413426	226413426	+	PS	3167
chr6	114042903	114042903	-	PS	3166
chr2	62014169	62014169	-	PS	3152
chr16	85649758	85649758	-	PS	3145
chr2	63448957	63448957	+	PS	3138
chr6	163470508	163470508	+	PS	3136
chr1	34850459	34850459	+	PS	3133
chr2	28262344	28262344	-	PS	3127
chr8	50373410	50373410	-	PS	3121
chr10	4663544	4663544	+	PS	3117
chr3	124701257	124701257	+	PS	3108
chr5	55985911	55985911	+	PS	3103
chr7	157431779	157431779	+	PS	3099
chr6	7296156	7296156	-	PS	3096
chr1	169136141	169136141	+	PS	3096
chr2	154800231	154800231	-	PS	3095
chr6	153000019	153000019	+	PS	3093
chr5	150764002	150764002	-	PS	3088
chr1	155460965	155460965	+	PS	3086
chr16	19004967	19004967	+	PS	3085
chr10	96099888	96099888	+	PS	3071
chr22	24140617	24140617	-	PS	3060
chr6	142265577	142265577	-	PS	3055
chr2	71336900	71336900	+	PS	3054
chr6	2987509	2987509	-	PS	3050
chr3	172803134	172803134	+	PS	3035
chr5	134842652	134842652	+	PS	3007
chr6	137217696	137217696	-	PS	3006
chr2	171401741	171401741	-	PS	3005
chr3	139259678	139259678	+	PS	3002
chr5	173293179	173293179	-	PS	3001
chr5	14771184	14771184	+	PS	3000
chr11	75866938	75866938	-	PS	2989
chr11	101851827	101851827	+	PS	2989
chr6	8027027	8027027	+	PS	2988
chr14	72008154	72008154	-	PS	2987
chr1	85681257	85681257	+	PS	2986
chr2	137439822	137439822	-	PS	2982
chr2	61241702	61241702	-	PS	2973
chr6	30060839	30060839	-	PS	2968
chr4	39846970	39846970	+	PS	2968
chr2	101805795	101805795	-	PS	2963
chr5	140215447	140215447	-	PS	2956
chr17	19270099	19270099	-	PS	2954
chr1	228832010	228832010	-	PS	2936
chr1	56480562	56480562	+	PS	2935
chr2	127321410	127321410	-	PS	2926
chr1	154237781	154237781	+	PS	2908
chr3	141384394	141384394	+	PS	2906
chr5	173894768	173894768	+	PS	2903
chr13	20503846	20503846	-	PS	2902
chr12	101893846	101893846	-	PS	2902
chr13	113256458	113256458	-	PS	2901
chr1	66945474	66945474	+	PS	2901
chr16	80997720	80997720	-	PS	2893
chr7	7205027	7205027	+	PS	2889
chr3	81510872	81510872	-	PS	2887
chr8	53768713	53768713	-	PS	2885
chr1	245882252	245882252	+	PS	2884
chr2	64585827	64585827	-	PS	2878
chr10	43175707	43175707	-	PS	2877
chr8	91165343	91165343	+	PS	2877
chr3	24317124	24317124	+	PS	2873
chr1	31032103	31032103	-	PS	2871
chr2	200315032	200315032	+	PS	2870
chr5	133961877	133961877	+	PS	2869
chr9	69214896	69214896	-	PS	2857
chr18	39789013	39789013	+	PS	2854
chr4	169007161	169007161	+	PS	2851
chr19	13016451	13016451	-	PS	2831
chr19	53642542	53642542	+	PS	2829
chr17	59820123	59820123	+	PS	2828
chr20	4311840	4311840	+	PS	2827
chr13	48460991	48460991	+	PS	2817
chr10	126536213	126536213	+	PS	2814
chr2	235799330	235799330	-	PS	2813
chr4	69065376	69065376	+	PS	2812
chr7	133605808	133605808	+	PS	2812
chr9	96343788	96343788	-	PS	2811
chr16	22077664	22077664	-	PS	2807
chr15	36892092	36892092	-	PS	2807
chr1	28437241	28437241	-	PS	2805
chr12	132012237	132012237	-	PS	2797
chr14	20672729	20672729	-	PS	2783
chr17	80196916	80196916	+	PS	2781
chr4	152470936	152470936	-	PS	2767
chr3	65771666	65771666	-	PS	2750
chr11	66000042	66000042	-	PS	2749
chr6	36033998	36033998	+	PS	2749
chr5	103924638	103924638	+	PS	2746
chr4	931316	931316	-	PS	2740
chr16	57178484	57178484	-	PS	2736
chr14	89357064	89357064	-	PS	2735
chr7	116805202	116805202	+	PS	2735
chr12	121317137	121317137	-	PS	2724
chr17	43107545	43107545	+	PS	2723
chr6	83009393	83009393	-	PS	2718
chr5	173047834	173047834	-	PS	2716
chr21	26042395	26042395	-	PS	2714
chr18	9242126	9242126	+	PS	2706
chr12	53102972	53102972	-	PS	2705
chr6	106308894	106308894	+	PS	2703
chr18	62912940	62912940	+	PS	2702
chr6	158799800	158799800	-	PS	2701
chr10	35560379	35560379	-	PS	2693
chr11	108497768	108497768	-	PS	2685
chr20	38424785	38424785	-	PS	2676
chr22	38696912	38696912	-	PS	2670
chr17	64159308	64159308	+	PS	2658
chr19	4474454	4474454	+	PS	2656
chr17	59108533	59108533	-	PS	2652
chr2	200348804	200348804	-	PS	2647
chr6	56806940	56806940	+	PS	2647
chr2	152645113	152645113	+	PS	2646
chr2	64593753	64593753	+	PS	2642
chr2	36903385	36903385	+	PS	2638
chr3	13435061	13435061	-	PS	2633
chr6	104778948	104778948	+	PS	2633
chr8	10598587	10598587	-	PS	2626
chr1	185073037	185073037	-	PS	2622
chr12	56549679	56549679	-	PS	2616
chr8	61661834	61661834	-	PS	2605
chr4	14018935	14018935	+	PS	2602
chr15	58457733	58457733	+	PS	2595
chr2	74937081	74937081	-	PS	2591
chr2	231970536	231970536	-	PS	2585
chr10	188941	188941	+	PS	2584
chr2	32300873	32300873	+	PS	2572
chr19	30766428	30766428	-	PS	2568
chr20	21246345	21246345	-	PS	2567
chr2	43964124	43964124	+	PS	2567
chr19	5480788	5480788	-	PS	2555
chr7	85586462	85586462	+	PS	2552
chr1	10339489	10339489	+	PS	2545
chr18	23453504	23453504	+	PS	2540
chr15	52657154	52657154	-	PS	2539
chr22	24304341	24304341	+	PS	2537
chr3	68892546	68892546	-	PS	2536
chr4	75376834	75376834	-	PS	2526
chrX	13732088	13732088	+	PS	2525
chr6	43348040	43348040	+	PS	2524
chr9	125525277	125525277	-	PS	2523
chr3	154112598	154112598	-	PS	2521
chr2	69063137	69063137	+	PS	2521
chr7	95526131	95526131	+	PS	2519
chr7	44521500	44521500	+	PS	2517
chr3	124609258	124609258	+	PS	2513
chr7	23004582	23004582	-	PS	2510
chr7	149066940	149066940	+	PS	2510
chr9	120778259	120778259	-	PS	2509
chr5	134380734	134380734	+	PS	2508
chr9	103990468	103990468	+	PS	2506
chr20	13401873	13401873	+	PS	2504
chr8	143656331	143656331	-	PS	2502
chr11	133521401	133521401	-	PS	2501
chr8	26571318	26571318	+	PS	2499
chr2	215777819	215777819	+	PS	2495
chr7	51017010	51017010	-	PS	2487
chr11	66521089	66521089	+	PS	2475
chr13	24120220	24120220	+	PS	2474
chr16	53850133	53850133	+	PS	2474
chr12	96946802	96946802	+	PS	2474
chr1	111135194	111135194	-	PS	2468
chr21	37500014	37500014	+	PS	2463
chr1	9562405	9562405	-	PS	2461
chr17	64563095	64563095	+	PS	2461
chr2	18299600	18299600	-	PS	2457
chr16	57468290	57468290	+	PS	2456
chr7	27739553	27739553	-	PS	2455
chr3	38511090	38511090	+	PS	2449
chr15	67063139	67063139	+	PS	2446
chr2	61338745	61338745	-	PS	2444
chr4	186657158	186657158	-	PS	2440
chr1	178030707	178030707	-	PS	2436
chr20	501439	501439	-	PS	2435
chr1	36383996	36383996	+	PS	2427
chr1	176195402	176195402	-	PS	2426
chr3	52112334	52112334	+	PS	2424
chr10	21924153	21924153	+	PS	2422
chr12	109740725	109740725	-	PS	2420
chr6	117976277	117976277	+	PS	2415
chr22	41097127	41097127	+	PS	2412
chr6	155280643	155280643	-	PS	2409
chr1	172597903	172597903	+	PS	2407
chr2	121618236	121618236	-	PS	2406
chr6	37920937	37920937	-	PS	2398
chr12	96017151	96017151	-	PS	2391
chr1	236855898	236855898	-	PS	2390
chr7	25011987	25011987	+	PS	2390
chr3	49354433	49354433	+	PS	2390
chr5	79639957	79639957	+	PS	2385
chr12	53296254	53296254	-	PS	2380
chr2	197702698	197702698	-	PS	2375
chr10	81526093	81526093	+	PS	2375
chr2	69422349	69422349	+	PS	2366
chr15	43753664	43753664	-	PS	2361
chr1	214105639	214105639	-	PS	2361
chr12	15773215	15773215	-	PS	2360
chr10	110070657	110070657	+	PS	2355
chr16	20911319	20911319	-	PS	2354
chr5	143066614	143066614	+	PS	2350
chr19	10253827	10253827	+	PS	2346
chr3	172156645	172156645	-	PS	2343
chr2	178135627	178135627	-	PS	2340
chr16	67599955	67599955	+	PS	2338
chr2	48338131	48338131	+	PS	2336
chr3	132472580	132472580	-	PS	2335
chr6	10728603	10728603	-	PS	2326
chr13	52686279	52686279	+	PS	2322
chr6	13597193	13597193	-	PS	2321
chr12	101326588	101326588	+	PS	2316
chr5	81292494	81292494	-	PS	2310
chr9	122303283	122303283	-	PS	2301
chr5	60951876	60951876	+	PS	2301
chr2	73092359	73092359	+	PS	2301
chr8	31061526	31061526	-	PS	2299
chr2	106060358	106060358	+	PS	2296
chr7	128402727	128402727	+	PS	2296
chr17	31340340	31340340	-	PS	2295
chr19	44478750	44478750	-	PS	2294
chr1	231230175	231230175	+	PS	2293
chr15	40401862	40401862	-	PS	2284
chr20	44902900	44902900	-	PS	2279
chr19	7136819	7136819	-	PS	2272
chr19	12516986	12516986	+	PS	2268
chr21	29168853	29168853	-	PS	2266
chr5	137940064	137940064	-	PS	2263
chr1	99692821	99692821	+	PS	2251
chr4	165294613	165294613	-	PS	2244
chr7	6227694	6227694	+	PS	2243
chr15	78055290	78055290	+	PS	2240
chr7	95408926	95408926	+	PS	2237
chr13	50259015	50259015	+	PS	2235
chr6	53798957	53798957	-	PS	2233
chr8	38783167	38783167	+	PS	2230
chr13	98189132	98189132	+	PS	2229
chr11	123679204	123679204	-	PS	2227
chr15	74915403	74915403	+	PS	2224
chr2	155005532	155005532	-	PS	2220
chr18	49726221	49726221	+	PS	2219
chr1	27904513	27904513	+	PS	2215
chr3	171084812	171084812	-	PS	2211
chr4	128003505	128003505	+	PS	2209
chr14	57398164	57398164	-	PS	2208
chr12	1026425	1026425	-	PS	2207
chr3	49051750	49051750	-	PS	2206
chr2	112222104	112222104	+	PS	2202
chr2	32415859	32415859	+	PS	2201
chr10	70851584	70851584	+	PS	2201
chr7	130877997	130877997	+	PS	2199
chr1	21359117	21359117	-	PS	2194
chr20	22526178	22526178	-	PS	2192
chr4	48710249	48710249	+	PS	2187
chr1	23049178	23049178	+	PS	2185
chr2	70143734	70143734	+	PS	2185
chr1	45130866	45130866	+	PS	2183
chrX	349053	349053	+	PS	2181
chr4	76211496	76211496	+	PS	2180
chr7	95524670	95524670	+	PS	2178
chr6	41830118	41830118	+	PS	2173
chr2	216044055	216044055	+	PS	2172
chr8	124482155	124482155	-	PS	2168
chr2	23923171	23923171	+	PS	2165
chr10	61000198	61000198	+	PS	2164
chr2	158631264	158631264	-	PS	2160
chr5	143343330	143343330	-	PS	2158
chr2	137969109	137969109	+	PS	2158
chr11	59772750	59772750	-	PS	2157
chr18	30313250	30313250	-	PS	2154
chr4	150948770	150948770	+	PS	2153
chr2	62525863	62525863	-	PS	2148
chr14	71430145	71430145	+	PS	2139
chr16	78297577	78297577	-	PS	2135
chr11	61435377	61435377	-	PS	2133
chr12	32615289	32615289	+	PS	2132
chr7	112299370	112299370	-	PS	2126
chr3	47442537	47442537	+	PS	2117
chr3	41681791	41681791	-	PS	2116
chr15	85107768	85107768	+	PS	2113
chr18	9570610	9570610	+	PS	2111
chr9	26811410	26811410	-	PS	2108
chr12	26739700	26739700	-	PS	2106
chr5	55449954	55449954	-	PS	2104
chr2	200345724	200345724	-	PS	2094
chrX	30671399	30671399	-	PS	2093
chr17	57981252	57981252	-	PS	2092
chr3	142512271	142512271	-	PS	2092
chr15	65819113	65819113	-	PS	2089
chr5	139602875	139602875	+	PS	2089
chr6	48097835	48097835	+	PS	2088
chr2	75089862	75089862	-	PS	2086
chr3	51593279	51593279	-	PS	2085
chr19	2915254	2915254	+	PS	2084
chr11	73033810	73033810	+	PS	2082
chr10	96175168	96175168	-	PS	2081
chr7	87384769	87384769	-	PS	2079
chr5	67214160	67214160	+	PS	2079
chr9	725913	725913	-	PS	2078
chr2	106121402	106121402	-	PS	2077
chr4	122244030	122244030	-	PS	2075
chr14	90158361	90158361	-	PS	2074
chr9	2024257	2024257	+	PS	2072
chr1	115202764	115202764	+	PS	2071
chr14	39289542	39289542	+	PS	2067
chr4	147628329	147628329	-	PS	2065
chr8	130040868	130040868	+	PS	2060
chrX	24930204	24930204	-	PS	2058
chr6	17789225	17789225	-	PS	2056
chr15	52135351	52135351	-	PS	2054
chr1	173769195	173769195	+	PS	2054
chr2	152555643	152555643	-	PS	2053
chr4	99048675	99048675	+	PS	2051
chr7	40639191	40639191	+	PS	2048
chr1	219175730	219175730	+	PS	2048
chr8	37855581	37855581	-	PS	2047
chr4	89006402	89006402	+	PS	2044
chr2	98596660	98596660	+	PS	2044
chr9	132283231	132283231	+	PS	2034
chr5	65087621	65087621	+	PS	2033
chr4	186614139	186614139	-	PS	2030
chr4	104305740	104305740	-	PS	2022
chr15	76220422	76220422	-	PS	2021
chr1	45608373	45608373	+	PS	2021
chr12	76329201	76329201	+	PS	2019
chr15	74445210	74445210	-	PS	2018
chr6	43093503	43093503	+	PS	2017
chr4	139664738	139664738	-	PS	2014
chr11	134240158	134240158	-	PS	2011
chr3	94070091	94070091	+	PS	2009
chr14	92997007	92997007	-	PS	2008
chr9	131635327	131635327	+	PS	2000
chr11	13420127	13420127	+	PS	1999
chr4	15669100	15669100	-	PS	1998
chr14	62123596	62123596	+	PS	1998
chr12	101758579	101758579	+	PS	1998
chr3	4797658	4797658	+	PS	1997
chr2	237715928	237715928	+	PS	1997
chr4	81412521	81412521	+	PS	1996
chr3	10502000	10502000	-	PS	1994
chr7	755773	755773	+	PS	1994
chr6	47188187	47188187	+	PS	1993
chr18	35300466	35300466	+	PS	1991
chr16	58131446	58131446	+	PS	1987
chr1	220810921	220810921	-	PS	1984
chr11	76520636	76520636	-	PS	1982
chr8	94875383	94875383	-	PS	1977
chr3	152273866	152273866	-	PS	1974
chr3	195205150	195205150	-	PS	1972
chr2	3931366	3931366	-	PS	1965
chr6	7146644	7146644	-	PS	1963
chr2	64542091	64542091	-	PS	1962
chr12	15704590	15704590	-	PS	1961
chr2	171125604	171125604	-	PS	1957
chr15	67071312	67071312	-	PS	1956
chr14	93317873	93317873	-	PS	1956
chr1	31964203	31964203	-	PS	1955
chr20	13243894	13243894	-	PS	1951
chr2	209953511	209953511	+	PS	1951
chr3	48936109	48936109	+	PS	1949
chr6	11383025	11383025	-	PS	1943
chr20	47528728	47528728	-	PS	1941
chr10	93138046	93138046	-	PS	1940
chr6	47580712	47580712	+	PS	1938
chr16	50352036	50352036	+	PS	1938
chr20	35377527	35377527	+	PS	1937
chr17	1842613	1842613	-	PS	1934
chr19	33380279	33380279	-	PS	1934
chr18	31945245	31945245	-	PS	1933
chr15	44286120	44286120	-	PS	1932
chr20	21133253	21133253	+	PS	1931
chr8	85995159	85995159	-	PS	1930
chr10	21727770	21727770	-	PS	1925
chr11	83177010	83177010	+	PS	1924
chr8	38519063	38519063	+	PS	1918
chr2	73421637	73421637	+	PS	1914
chr8	124469092	124469092	+	PS	1914
chr15	41981264	41981264	-	PS	1912
chr5	16446818	16446818	-	PS	1911
chr22	35790087	35790087	-	PS	1911
chr7	22659709	22659709	+	PS	1910
chr3	186792987	186792987	+	PS	1908
chr13	33472376	33472376	-	PS	1906
chr17	82622315	82622315	-	PS	1906
chr1	114110271	114110271	-	PS	1906
chr3	31290629	31290629	-	PS	1905
chr6	128493236	128493236	+	PS	1905
chr2	61342646	61342646	-	PS	1904
chr12	23631800	23631800	-	PS	1903
chr6	37903948	37903948	-	PS	1903
chr8	130161049	130161049	+	PS	1903
chr6	79028189	79028189	-	PS	1899
chr2	229781375	229781375	-	PS	1896
chr10	31959264	31959264	+	PS	1892
chr7	106082207	106082207	-	PS	1891
chr20	3483340	3483340	+	PS	1889
chr16	8958050	8958050	+	PS	1884
chr9	100146905	100146905	-	PS	1883
chr3	73024227	73024227	+	PS	1882
chr5	157844347	157844347	+	PS	1881
chr1	247062684	247062684	-	PS	1880
chr2	69227525	69227525	+	PS	1879
chr22	33416007	33416007	-	PS	1877
chr14	31134281	31134281	-	PS	1876
chr8	125259950	125259950	-	PS	1876
chrX	38272287	38272287	-	PS	1875
chr3	172047663	172047663	+	PS	1874
chr2	200818126	200818126	+	PS	1874
chr12	50105984	50105984	+	PS	1873
chr12	92785411	92785411	-	PS	1870
chr1	91622907	91622907	+	PS	1869
chr2	9215664	9215664	-	PS	1868
chr1	9711449	9711449	-	PS	1866
chr17	82529518	82529518	+	PS	1866
chr7	29096005	29096005	-	PS	1864
chr4	139709956	139709956	+	PS	1864
chr15	58637190	58637190	-	PS	1863
chr5	75541624	75541624	-	PS	1859
chr7	26199123	26199123	-	PS	1858
chr12	77770585	77770585	+	PS	1858
chr19	33948933	33948933	+	PS	1852
chr4	159258884	159258884	+	PS	1852
chr8	97651341	97651341	-	PS	1850
chr10	82629303	82629303	+	PS	1849
chr2	108470169	108470169	-	PS	1848
chr14	102429198	102429198	+	PS	1848
chr9	68727817	68727817	+	PS	1841
chr15	82534504	82534504	+	PS	1841
chr10	92958327	92958327	-	PS	1840
chr15	50591150	50591150	-	PS	1839
chr5	80816720	80816720	-	PS	1836
chr15	99602980	99602980	-	PS	1836
chr14	81529380	81529380	+	PS	1836
chr16	69618283	69618283	+	PS	1835
chr7	133265767	133265767	+	PS	1833
chr4	110067752	110067752	+	PS	1832
chr17	63586846	63586846	+	PS	1831
chr17	37187335	37187335	-	PS	1829
chr4	53395657	53395657	+	PS	1828
chr14	102388146	102388146	+	PS	1826
chr14	24840046	24840046	+	PS	1825
chr16	53207919	53207919	-	PS	1824
chr16	75306321	75306321	-	PS	1823
chr2	231328297	231328297	+	PS	1821
chr2	196732734	196732734	-	PS	1819
chr2	165874648	165874648	+	PS	1819
chr17	32330175	32330175	+	PS	1818
chr3	10487155	10487155	+	PS	1816
chr8	120778615	120778615	-	PS	1814
chr3	120684212	120684212	+	PS	1814
chr2	178118941	178118941	+	PS	1813
chr3	99242641	99242641	-	PS	1811
chr4	108645963	108645963	-	PS	1810
chr4	134008778	134008778	-	PS	1810
chr6	75635163	75635163	-	PS	1807
chr1	112964371	112964371	+	PS	1805
chr10	127132980	127132980	+	PS	1805
chr13	26648287	26648287	+	PS	1803
chr10	29027318	29027318	+	PS	1802
chr17	38349250	38349250	+	PS	1798
chr9	124708757	124708757	-	PS	1797
chr11	85961047	85961047	+	PS	1796
chr5	32149617	32149617	+	PS	1794
chr14	41798065	41798065	+	PS	1792
chrX	139780877	139780877	+	PS	1789
chr10	100299996	100299996	-	PS	1786
chr12	127296154	127296154	+	PS	1785
chr1	147644611	147644611	-	PS	1783
chr17	65030420	65030420	-	PS	1782
chr16	14459931	14459931	+	PS	1780
chr8	103034241	103034241	-	PS	1777
chr13	45442151	45442151	+	PS	1777
chr11	12186474	12186474	-	PS	1776
chr6	140479822	140479822	-	PS	1775
chr8	38815821	38815821	+	PS	1771
chr1	217431688	217431688	+	PS	1769
chr8	61712984	61712984	-	PS	1766
chr2	62744658	62744658	-	PS	1765
chr7	127905886	127905886	-	PS	1765
chr2	74496145	74496145	+	PS	1763
chr16	68117206	68117206	+	PS	1760
chr6	154828604	154828604	+	PS	1760
chr3	48017797	48017797	+	PS	1757
chr2	184603901	184603901	-	PS	1748
chr17	32464809	32464809	-	PS	1744
chr3	178955267	178955267	+	PS	1744
chr2	151438351	151438351	-	PS	1743
chr20	35847179	35847179	-	PS	1742
chr13	72979413	72979413	+	PS	1742
chr2	10800477	10800477	-	PS	1741
chr22	42161741	42161741	+	PS	1740
chr10	92047108	92047108	+	PS	1739
chr4	77034023	77034023	+	PS	1736
chr11	43445669	43445669	-	PS	1735
chr8	70306399	70306399	+	PS	1735
chr8	109546891	109546891	-	PS	1733
chr12	7923333	7923333	+	PS	1732
chr9	81523566	81523566	-	PS	1726
chr7	37482414	37482414	-	PS	1725
chr12	123319292	123319292	-	PS	1725
chr12	11126056	11126056	+	PS	1725
chr1	116486215	116486215	+	PS	1719
chr4	77803340	77803340	-	PS	1716
chr2	11064628	11064628	-	PS	1715
chr17	4254002	4254002	+	PS	1715
chr11	127984133	127984133	+	PS	1713
chr15	29766217	29766217	-	PS	1712
chr6	30585024	30585024	-	PS	1711
chr18	76882369	76882369	+	PS	1711
chr17	46180998	46180998	-	PS	1710
chr2	173652734	173652734	-	PS	1710
chr12	63925263	63925263	-	PS	1708
chr18	69739363	69739363	-	PS	1708
chr5	39258019	39258019	-	PS	1707
chr17	72983661	72983661	-	PS	1705
chr4	152431202	152431202	-	PS	1705
chr21	32423422	32423422	+	PS	1705
chr18	45330542	45330542	+	PS	1705
chr16	56751515	56751515	+	PS	1704
chr3	4466098	4466098	-	PS	1701
chr14	45079943	45079943	+	PS	1697
chr2	61120828	61120828	-	PS	1696
chr1	161960630	161960630	-	PS	1696
chr18	9210418	9210418	-	PS	1690
chr2	39287124	39287124	+	PS	1690
chr1	60340592	60340592	+	PS	1690
chr18	57579598	57579598	-	PS	1688
chr2	47036498	47036498	-	PS	1687
chr5	102815841	102815841	+	PS	1686
chr20	49130624	49130624	-	PS	1685
chr11	65477296	65477296	-	PS	1685
chr18	27134688	27134688	+	PS	1685
chr1	2391019	2391019	+	PS	1681
chr4	48669522	48669522	-	PS	1680
chr4	145178319	145178319	-	PS	1678
chr11	130239806	130239806	-	PS	1677
chr2	200393543	200393543	-	PS	1676
chr2	10589687	10589687	-	PS	1673
chr8	31139815	31139815	-	PS	1671
chr9	70322896	70322896	-	PS	1670
chr1	47027482	47027482	+	PS	1669
chr2	238370204	238370204	+	PS	1668
chr6	7403306	7403306	-	PS	1666
chr21	15206143	15206143	-	PS	1666
chr18	209458	209458	-	PS	1663
chr5	73055394	73055394	-	PS	1663
chr8	70252720	70252720	+	PS	1661
chr9	36656943	36656943	+	PS	1659
chr9	94769069	94769069	+	PS	1656
chr12	100046879	100046879	-	PS	1652
chr18	67387421	67387421	-	PS	1645
chr18	78542478	78542478	-	PS	1645
chr2	158467048	158467048	-	PS	1643
chr2	85014977	85014977	+	PS	1641
chr2	63915376	63915376	+	PS	1638
chr5	37709457	37709457	-	PS	1637
chr1	150947104	150947104	-	PS	1632
chr2	135674210	135674210	+	PS	1630
chr22	28624618	28624618	-	PS	1625
chr2	191047287	191047287	+	PS	1625
chrX	19760999	19760999	-	PS	1624
chr3	128779020	128779020	-	PS	1624
chr20	44361464	44361464	+	PS	1622
chr8	130406137	130406137	+	PS	1622
chr5	177022332	177022332	+	PS	1622
chr11	46778371	46778371	+	PS	1620
chr5	10257428	10257428	-	PS	1619
chr17	52513506	52513506	+	PS	1619
chr10	57828984	57828984	-	PS	1617
chr4	169621744	169621744	-	PS	1615
chr20	41562312	41562312	-	PS	1614
chr5	40780238	40780238	+	PS	1613
chr15	42773512	42773512	-	PS	1608
chr13	77103759	77103759	-	PS	1605
chr18	36066145	36066145	-	PS	1603
chr11	3979849	3979849	+	PS	1603
chr3	66334086	66334086	+	PS	1603
chr12	109862399	109862399	-	PS	1602
chr14	67427770	67427770	+	PS	1602
chr4	78582681	78582681	+	PS	1599
chr5	78328589	78328589	-	PS	1598
chr9	4889812	4889812	-	PS	1597
chr2	215689915	215689915	-	PS	1596
chr5	109349104	109349104	+	PS	1596
chr17	39982169	39982169	+	PS	1593
chr1	169801704	169801704	+	PS	1593
chr11	66766560	66766560	+	PS	1590
chr22	17594917	17594917	-	PS	1588
chr5	135074359	135074359	-	PS	1588
chr20	3504371	3504371	+	PS	1587
chr10	50510536	50510536	-	PS	1585
chr20	536563	536563	+	PS	1583
chr1	165866796	165866796	-	PS	1582
chr9	15306038	15306038	+	PS	1582
chr9	120682292	120682292	+	PS	1582
chr22	40269442	40269442	+	PS	1580
chr5	40831584	40831584	+	PS	1580
chr20	56344561	56344561	+	PS	1580
chr6	130977323	130977323	-	PS	1578
chr2	110770319	110770319	+	PS	1578
chr3	121463569	121463569	-	PS	1576
chr3	71398207	71398207	-	PS	1575
chr10	87870412	87870412	-	PS	1575
chr3	192795687	192795687	+	PS	1575
chr1	236881991	236881991	-	PS	1574
chr12	6433512	6433512	-	PS	1569
chr21	14713704	14713704	-	PS	1566
chr16	57402979	57402979	-	PS	1566
chr2	62459901	62459901	-	PS	1566
chr14	77561269	77561269	-	PS	1564
chr2	65378861	65378861	+	PS	1563
chr12	40061536	40061536	+	PS	1562
chr17	58384191	58384191	-	PS	1561
chr4	73236861	73236861	-	PS	1560
chr16	56783233	56783233	-	PS	1557
chr16	81533186	81533186	+	PS	1557
chr3	2033359	2033359	-	PS	1556
chr15	29755658	29755658	-	PS	1556
chr1	2370361	2370361	-	PS	1555
chr12	14404981	14404981	-	PS	1555
chr6	109854829	109854829	-	PS	1553
chr1	201142600	201142600	+	PS	1552
chr6	143634311	143634311	-	PS	1550
chr20	25550264	25550264	-	PS	1549
chr12	50178956	50178956	-	PS	1549
chr18	12953627	12953627	-	PS	1547
chr5	131775026	131775026	-	PS	1547
chr1	150890860	150890860	+	PS	1546
chr6	8125004	8125004	-	PS	1544
chr2	137968797	137968797	+	PS	1541
chr3	71578200	71578200	-	PS	1538
chr4	104046942	104046942	+	PS	1535
chr3	105733545	105733545	+	PS	1535
chr8	9642563	9642563	-	PS	1534
chr2	215890072	215890072	-	PS	1534
chr14	74101138	74101138	-	PS	1531
chr8	144938635	144938635	-	PS	1531
chr14	49775402	49775402	-	PS	1530
chr13	23629733	23629733	-	PS	1529
chr17	66612482	66612482	-	PS	1529
chr3	167717168	167717168	-	PS	1529
chr17	57719061	57719061	+	PS	1528
chr1	25477304	25477304	-	PS	1527
chr9	112230215	112230215	-	PS	1527
chr3	257037	257037	+	PS	1527
chr12	31437539	31437539	-	PS	1525
chr14	31102234	31102234	-	PS	1522
chr5	62690382	62690382	+	PS	1521
chr11	102419391	102419391	+	PS	1520
chr2	182950710	182950710	-	PS	1519
chr16	53903760	53903760	+	PS	1517
chr6	106373082	106373082	-	PS	1515
chr5	53016162	53016162	-	PS	1514
chr3	50042208	50042208	+	PS	1514
chr10	79176309	79176309	-	PS	1512
chr1	100055419	100055419	-	PS	1512
chr10	58373276	58373276	+	PS	1512
chr14	52911216	52911216	-	PS	1508
chr4	156835343	156835343	-	PS	1508
chr2	32558687	32558687	+	PS	1506
chr11	67246887	67246887	+	PS	1506
chr1	46659375	46659375	-	PS	1505
chr3	98770592	98770592	+	PS	1505
chr2	15246113	15246113	-	PS	1502
chr2	19486511	19486511	+	PS	1502
chr13	39026665	39026665	+	PS	1502
chr8	70245773	70245773	+	PS	1502
chr15	49493249	49493249	-	PS	1501
chr2	181911648	181911648	-	PS	1501
chr15	34271664	34271664	+	PS	1500
chr11	72749212	72749212	-	PS	1497
chr2	64987397	64987397	+	PS	1496
chr8	117950761	117950761	-	PS	1495
chr11	94467758	94467758	+	PS	1495
chr17	61772959	61772959	-	PS	1493
chr6	130852333	130852333	-	PS	1491
chr2	165944752	165944752	+	PS	1491
chr1	171502108	171502108	-	PS	1489
chr1	229148380	229148380	+	PS	1489
chr4	145525818	145525818	-	PS	1486
chr14	50258182	50258182	+	PS	1486
chr1	112610988	112610988	-	PS	1484
chr12	76357444	76357444	+	PS	1484
chr11	118268357	118268357	+	PS	1484
chr2	45806647	45806647	+	PS	1483
chr2	174051634	174051634	-	PS	1481
chr20	39532732	39532732	-	PS	1480
chr12	11884956	11884956	-	PS	1479
chr6	24216168	24216168	-	PS	1478
chr10	84354970	84354970	+	PS	1478
chr2	193448074	193448074	-	PS	1476
chr1	200745091	200745091	+	PS	1475
chr3	98518669	98518669	-	PS	1473
chr2	60908864	60908864	+	PS	1473
chr12	71521825	71521825	-	PS	1471
chr5	126103891	126103891	+	PS	1469
chr17	72339659	72339659	+	PS	1468
chr15	66417189	66417189	+	PS	1465
chr1	20923946	20923946	+	PS	1464
chr1	112670001	112670001	-	PS	1463
chr1	171521837	171521837	-	PS	1463
chr16	18799789	18799789	+	PS	1462
chrX	7096408	7096408	-	PS	1461
chr3	184189435	184189435	+	PS	1461
chr6	147284118	147284118	+	PS	1460
chr3	170170245	170170245	-	PS	1459
chr3	31851338	31851338	+	PS	1459
chr16	69901364	69901364	+	PS	1458
chr21	31717222	31717222	-	PS	1456
chr12	63898425	63898425	-	PS	1456
chr5	78826599	78826599	-	PS	1456
chr10	68335709	68335709	-	PS	1455
chr1	229597146	229597146	+	PS	1455
chr16	69622556	69622556	-	PS	1454
chr7	136515888	136515888	-	PS	1452
chr20	47203040	47203040	-	PS	1449
chr2	171892965	171892965	-	PS	1448
chr12	5463274	5463274	-	PS	1446
chr3	38502238	38502238	+	PS	1445
chr2	108541232	108541232	+	PS	1444
chr5	132446581	132446581	+	PS	1443
chr8	124723304	124723304	-	PS	1442
chr10	113377798	113377798	-	PS	1441
chr18	57461630	57461630	+	PS	1440
chr10	7131977	7131977	+	PS	1439
chr11	33321919	33321919	+	PS	1439
chr10	72576261	72576261	+	PS	1439
chr5	10697625	10697625	+	PS	1438
chr6	89730086	89730086	-	PS	1436
chr3	136352673	136352673	-	PS	1435
chr12	1379231	1379231	+	PS	1435
chr5	76458585	76458585	+	PS	1435
chr3	44950451	44950451	-	PS	1434
chr6	7403889	7403889	+	PS	1434
chr2	159736669	159736669	+	PS	1434
chr2	86443255	86443255	-	PS	1433
chr11	46441646	46441646	+	PS	1432
chr8	23430060	23430060	+	PS	1431
chr17	28577331	28577331	+	PS	1431
chr17	38824102	38824102	+	PS	1429
chr1	8913644	8913644	+	PS	1425
chr8	9154964	9154964	-	PS	1424
chr11	12223036	12223036	-	PS	1424
chr14	21267477	21267477	-	PS	1424
chr4	169426486	169426486	+	PS	1424
chr17	37561906	37561906	-	PS	1423
chr20	47714045	47714045	+	PS	1423
chr3	137341917	137341917	-	PS	1422
chr4	75511190	75511190	+	PS	1422
chr5	81496798	81496798	+	PS	1421
chr7	137873087	137873087	+	PS	1421
chr17	46239117	46239117	-	PS	1418
chr8	134289929	134289929	-	PS	1418
chr14	89339304	89339304	-	PS	1417
chr17	2490050	2490050	-	PS	1416
chr2	177245184	177245184	-	PS	1416
chr7	7636740	7636740	-	PS	1415
chr12	46229403	46229403	-	PS	1415
chrX	54278670	54278670	+	PS	1415
chr1	201831461	201831461	+	PS	1414
chr12	79643789	79643789	+	PS	1413
chr1	227173099	227173099	+	PS	1413
chr2	69154022	69154022	-	PS	1410
chr13	93978597	93978597	-	PS	1410
chr6	128370295	128370295	-	PS	1408
chr7	130603770	130603770	+	PS	1408
chr1	40449461	40449461	-	PS	1406
chr18	47897041	47897041	-	PS	1406
chr5	172183303	172183303	-	PS	1405
chr10	114458362	114458362	+	PS	1405
chr5	14727476	14727476	+	PS	1404
chr3	33404685	33404685	+	PS	1404
chr2	42124373	42124373	+	PS	1404
chr7	26291221	26291221	+	PS	1403
chr18	62877206	62877206	-	PS	1402
chr12	121215193	121215193	-	PS	1401
chr20	49009518	49009518	+	PS	1401
chr5	62542994	62542994	+	PS	1401
chr19	37077745	37077745	+	PS	1400
chr10	93516323	93516323	-	PS	1398
chr9	105572886	105572886	+	PS	1397
chr1	231561595	231561595	+	PS	1397
chr16	87408565	87408565	-	PS	1396
chr2	17567929	17567929	-	PS	1395
chr18	3258219	3258219	+	PS	1394
chr9	19316010	19316010	+	PS	1392
chrX	86039013	86039013	-	PS	1391
chr2	177491127	177491127	+	PS	1391
chr8	106491430	106491430	+	PS	1389
chr18	26542667	26542667	-	PS	1388
chr7	26851318	26851318	+	PS	1386
chr3	48716115	48716115	-	PS	1384
chr12	107065952	107065952	-	PS	1384
chr10	7905578	7905578	-	PS	1381
chr6	44841493	44841493	-	PS	1380
chr7	101102145	101102145	+	PS	1380
chr20	34817782	34817782	+	PS	1379
chr4	76902518	76902518	+	PS	1377
chr10	113858002	113858002	-	PS	1376
chr17	16268288	16268288	+	PS	1376
chr9	94097031	94097031	-	PS	1371
chr11	77747716	77747716	-	PS	1370
chr11	95778397	95778397	-	PS	1369
chr8	117916333	117916333	-	PS	1369
chr17	40492246	40492246	-	PS	1368
chr17	57337817	57337817	-	PS	1366
chr4	152452743	152452743	-	PS	1366
chr4	1887699	1887699	+	PS	1366
chr10	27024787	27024787	+	PS	1366
chr2	47453427	47453427	-	PS	1364
chr3	136405858	136405858	+	PS	1364
chr17	59144715	59144715	+	PS	1363
chr10	87506778	87506778	+	PS	1361
chr13	23637213	23637213	+	PS	1360
chr3	32846445	32846445	+	PS	1358
chr5	148388215	148388215	+	PS	1358
chr1	228405703	228405703	+	PS	1358
chr3	119239559	119239559	+	PS	1357
chr2	86127455	86127455	-	PS	1355
chr12	123708725	123708725	-	PS	1354
chr3	27358758	27358758	-	PS	1353
chr2	215489089	215489089	-	PS	1353
chr22	36302041	36302041	+	PS	1353
chr5	115848068	115848068	+	PS	1351
chr6	107444771	107444771	+	PS	1350
chr10	72790537	72790537	-	PS	1349
chr8	130274743	130274743	+	PS	1349
chr1	153838204	153838204	+	PS	1349
chr9	37304089	37304089	+	PS	1348
chr11	43363125	43363125	+	PS	1345
chr3	179687082	179687082	-	PS	1344
chr1	179174588	179174588	+	PS	1344
chr1	200771943	200771943	+	PS	1344
chr5	36856014	36856014	+	PS	1343
chr2	151737294	151737294	-	PS	1342
chr4	14386720	14386720	+	PS	1342
chr6	156720399	156720399	+	PS	1339
chr13	41680507	41680507	+	PS	1338
chr15	77067446	77067446	+	PS	1338
chr10	21688639	21688639	-	PS	1337
chr11	102141513	102141513	+	PS	1334
chr2	159720615	159720615	-	PS	1331
chr6	31720691	31720691	+	PS	1331
chr6	107943228	107943228	-	PS	1330
chr6	143452493	143452493	-	PS	1330
chr16	48540307	48540307	-	PS	1329
chr11	108922909	108922909	+	PS	1329
chr2	37049292	37049292	+	PS	1328
chr3	122864544	122864544	+	PS	1325
chr5	177347627	177347627	+	PS	1325
chr17	82695796	82695796	+	PS	1324
chr12	106743584	106743584	+	PS	1324
chr11	47009452	47009452	+	PS	1323
chr20	39809496	39809496	-	PS	1322
chr16	75369487	75369487	-	PS	1322
chr17	75381376	75381376	+	PS	1321
chr12	50725168	50725168	+	PS	1320
chr5	173053542	173053542	-	PS	1317
chr3	4671007	4671007	-	PS	1316
chr4	123188441	123188441	+	PS	1313
chr2	83337427	83337427	+	PS	1311
chr4	102302383	102302383	+	PS	1310
chr19	34934590	34934590	-	PS	1309
chr4	143188319	143188319	-	PS	1308
chr10	3740621	3740621	-	PS	1307
chr1	176200739	176200739	+	PS	1306
chr13	51438049	51438049	-	PS	1305
chr4	55417249	55417249	+	PS	1303
chr1	227214143	227214143	-	PS	1302
chr13	73051285	73051285	-	PS	1301
chr12	81138737	81138737	-	PS	1301
chr4	168894391	168894391	+	PS	1301
chr1	183069550	183069550	+	PS	1299
chr3	160273887	160273887	+	PS	1298
chr2	68222532	68222532	-	PS	1297
chr8	17788388	17788388	+	PS	1297
chr17	55125029	55125029	+	PS	1296
chr3	155883555	155883555	-	PS	1293
chr8	30615513	30615513	-	PS	1290
chr3	184928945	184928945	-	PS	1290
chr2	86540596	86540596	+	PS	1290
chr11	122749351	122749351	-	PS	1289
chr14	87667349	87667349	-	PS	1287
chr17	1800958	1800958	+	PS	1287
chr9	111600592	111600592	+	PS	1285
chr3	186569186	186569186	-	PS	1282
chr11	101959685	101959685	-	PS	1281
chr15	98746092	98746092	+	PS	1281
chr19	41981500	41981500	-	PS	1280
chr13	48803271	48803271	-	PS	1279
chr13	110432899	110432899	+	PS	1278
chr22	43915245	43915245	+	PS	1276
chr17	51003490	51003490	-	PS	1274
chr20	5144581	5144581	+	PS	1274
chr16	71924713	71924713	+	PS	1273
chr12	63781272	63781272	+	PS	1270
chr3	148999473	148999473	-	PS	1269
chr15	49184886	49184886	+	PS	1268
chr2	71610100	71610100	+	PS	1267
chr14	59231843	59231843	-	PS	1266
chr5	160401898	160401898	+	PS	1266
chr2	179183645	179183645	+	PS	1266
chr1	78008861	78008861	+	PS	1265
chr11	107539871	107539871	-	PS	1263
chr5	122558082	122558082	+	PS	1263
chr4	123871874	123871874	+	PS	1263
chr1	62673853	62673853	+	PS	1262
chr18	9848121	9848121	-	PS	1261
chr12	23561507	23561507	-	PS	1261
chr2	34093841	34093841	+	PS	1260
chr3	129131263	129131263	-	PS	1257
chr2	26057576	26057576	-	PS	1256
chr7	34943334	34943334	-	PS	1255
chr10	68972149	68972149	+	PS	1255
chr7	127990255	127990255	-	PS	1252
chr1	64481896	64481896	-	PS	1251
chr3	197227838	197227838	+	PS	1250
chr7	139669013	139669013	+	PS	1249
chr10	73141059	73141059	-	PS	1247
chr7	92448599	92448599	-	PS	1247
chr10	72113983	72113983	-	PS	1246
chr9	4886980	4886980	-	PS	1245
chr18	21697692	21697692	-	PS	1244
chr12	88933944	88933944	+	PS	1244
chr8	81713016	81713016	-	PS	1243
chrX	30416733	30416733	+	PS	1242
chr2	187485865	187485865	+	PS	1242
chr4	17955732	17955732	+	PS	1241
chrX	130773337	130773337	+	PS	1239
chr4	40596397	40596397	-	PS	1235
chr3	17543071	17543071	-	PS	1233
chr16	46864729	46864729	+	PS	1233
chr10	128125545	128125545	+	PS	1232
chr8	29116593	29116593	+	PS	1231
chr4	51907127	51907127	-	PS	1229
chr16	3286776	3286776	+	PS	1229
chr11	86026533	86026533	-	PS	1228
chr5	134222942	134222942	-	PS	1228
chr18	58053164	58053164	+	PS	1227
chr16	84127534	84127534	+	PS	1227
chr12	56714943	56714943	+	PS	1226
chr8	60758622	60758622	+	PS	1225
chr11	73817517	73817517	+	PS	1225
chr2	123957749	123957749	-	PS	1224
chr20	41462689	41462689	+	PS	1224
chr3	194652518	194652518	-	PS	1223
chr8	58070565	58070565	-	PS	1222
chr9	105269617	105269617	-	PS	1221
chr10	29820527	29820527	+	PS	1221
chr9	134037738	134037738	+	PS	1219
chr5	97013130	97013130	+	PS	1216
chr2	9350240	9350240	+	PS	1215
chr17	80263613	80263613	-	PS	1214
chr8	134539068	134539068	-	PS	1214
chr10	119820215	119820215	+	PS	1214
chr11	121499388	121499388	-	PS	1209
chr19	38220773	38220773	+	PS	1209
chr10	65648748	65648748	+	PS	1209
chr5	126621612	126621612	-	PS	1208
chr14	93249223	93249223	+	PS	1208
chr10	98046384	98046384	+	PS	1208
chr11	3889980	3889980	-	PS	1206
chr16	21977700	21977700	+	PS	1206
chr13	100315397	100315397	+	PS	1204
chr2	19975815	19975815	-	PS	1203
chr8	32895768	32895768	-	PS	1202
chr2	207541634	207541634	-	PS	1202
chr20	57363816	57363816	+	PS	1201
chr15	56186381	56186381	+	PS	1200
chr1	178331463	178331463	+	PS	1200
chr20	32240822	32240822	-	PS	1197
chr20	34043872	34043872	-	PS	1197
chr8	42002746	42002746	-	PS	1197
chr2	109568827	109568827	+	PS	1196
chr7	29548254	29548254	-	PS	1195
chr17	57481192	57481192	-	PS	1194
chr5	119328572	119328572	-	PS	1193
chr2	235647899	235647899	-	PS	1193
chr13	49739752	49739752	+	PS	1192
chr5	59528677	59528677	+	PS	1192
chr3	111531985	111531985	+	PS	1192
chr6	15427360	15427360	-	PS	1191
chr11	111722212	111722212	+	PS	1189
chr2	204259879	204259879	+	PS	1188
chr12	12873119	12873119	-	PS	1186
chr8	102232759	102232759	+	PS	1186
chr13	59813931	59813931	-	PS	1185
chr17	67119519	67119519	+	PS	1185
chr15	85627276	85627276	+	PS	1185
chr1	42329676	42329676	-	PS	1184
chr10	48329039	48329039	+	PS	1184
chr11	107426433	107426433	+	PS	1183
chr7	121373398	121373398	+	PS	1183
chr1	27774474	27774474	-	PS	1182
chr15	65275164	65275164	-	PS	1182
chr11	16986027	16986027	+	PS	1181
chr5	68269343	68269343	+	PS	1181
chr8	31051686	31051686	-	PS	1180
chr1	93223895	93223895	-	PS	1180
chr20	49656355	49656355	-	PS	1179
chr4	129508061	129508061	-	PS	1179
chr5	146282391	146282391	-	PS	1178
chr2	198517390	198517390	-	PS	1178
chr13	59701792	59701792	+	PS	1178
chr19	52111763	52111763	-	PS	1177
chr14	90405269	90405269	-	PS	1177
chr4	99895922	99895922	-	PS	1176
chr15	60502290	60502290	+	PS	1176
chr12	112131337	112131337	-	PS	1172
chr7	22328593	22328593	+	PS	1171
chr17	29795306	29795306	+	PS	1171
chr6	30552870	30552870	-	PS	1169
chr2	164826263	164826263	+	PS	1168
chr7	43793289	43793289	+	PS	1167
chrX	136878360	136878360	+	PS	1167
chr13	67808995	67808995	+	PS	1166
chr22	31253467	31253467	-	PS	1165
chr1	85252147	85252147	+	PS	1165
chr2	36595959	36595959	-	PS	1163
chr5	39017130	39017130	-	PS	1163
chr6	42063950	42063950	-	PS	1163
chr2	239287325	239287325	+	PS	1163
chr3	17739568	17739568	-	PS	1162
chr1	178187376	178187376	-	PS	1158
chr2	227828127	227828127	+	PS	1158
chr9	36658334	36658334	-	PS	1157
chr2	112686234	112686234	-	PS	1157
chr12	68715752	68715752	-	PS	1156
chr4	140463756	140463756	-	PS	1155
chr20	3138514	3138514	+	PS	1155
chr19	40069656	40069656	+	PS	1155
chr19	16280211	16280211	+	PS	1154
chr6	125945634	125945634	+	PS	1153
chr11	32594020	32594020	-	PS	1152
chr4	118744157	118744157	-	PS	1152
chr1	171358784	171358784	+	PS	1152
chr19	47099661	47099661	+	PS	1151
chr2	48460700	48460700	+	PS	1151
chr16	10981518	10981518	-	PS	1149
chr3	45972984	45972984	-	PS	1149
chr3	157158295	157158295	-	PS	1149
chr17	7266898	7266898	+	PS	1147
chr16	47404818	47404818	-	PS	1146
chr14	54893385	54893385	-	PS	1146
chr12	50802899	50802899	+	PS	1146
chr10	49845396	49845396	-	PS	1144
chr4	41153370	41153370	+	PS	1144
chr14	81521208	81521208	+	PS	1144
chr20	58893737	58893737	+	PS	1142
chr14	92014167	92014167	-	PS	1140
chr12	16028678	16028678	+	PS	1140
chr2	54620667	54620667	+	PS	1140
chr7	107250728	107250728	+	PS	1138
chr6	134634693	134634693	+	PS	1136
chr7	116905624	116905624	-	PS	1135
chr2	117930569	117930569	-	PS	1134
chr6	10710812	10710812	+	PS	1134
chr3	30597617	30597617	+	PS	1134
chr1	28489508	28489508	+	PS	1133
chr17	4206906	4206906	+	PS	1132
chrX	48726869	48726869	+	PS	1132
chr1	40495303	40495303	-	PS	1131
chr6	126246837	126246837	+	PS	1131
chr14	31358339	31358339	+	PS	1129
chr2	218533570	218533570	+	PS	1129
chr5	157790965	157790965	-	PS	1128
chr15	84983946	84983946	+	PS	1127
chr6	43176237	43176237	+	PS	1126
chr3	197808125	197808125	+	PS	1126
chr3	31540510	31540510	+	PS	1125
chr18	74707285	74707285	-	PS	1123
chr1	9930260	9930260	+	PS	1123
chr12	756856	756856	+	PS	1122
chr5	55990321	55990321	+	PS	1122
chr2	231107515	231107515	-	PS	1121
chr10	113077377	113077377	-	PS	1119
chr14	30940748	30940748	-	PS	1116
chr5	39413799	39413799	-	PS	1115
chr4	106797220	106797220	-	PS	1115
chr3	58517694	58517694	+	PS	1115
chr15	77237168	77237168	-	PS	1114
chr15	50820087	50820087	+	PS	1114
chr4	88847261	88847261	+	PS	1112
chr16	46616324	46616324	-	PS	1111
chr11	124774408	124774408	-	PS	1111
chr1	193187932	193187932	+	PS	1111
chr16	23144180	23144180	-	PS	1110
chr1	108911641	108911641	-	PS	1108
chr4	105459121	105459121	+	PS	1108
chr6	42071834	42071834	-	PS	1104
chr2	25838255	25838255	-	PS	1103
chr5	14185918	14185918	+	PS	1103
chr15	34195122	34195122	+	PS	1103
chr1	155786644	155786644	-	PS	1102
chr22	38708370	38708370	-	PS	1100
chr3	165921551	165921551	-	PS	1100
chr19	46932720	46932720	+	PS	1099
chr1	156365137	156365137	+	PS	1099
chr3	150767111	150767111	+	PS	1098
chr14	71113147	71113147	-	PS	1097
chr11	106482872	106482872	-	PS	1097
chr13	32740948	32740948	+	PS	1097
chr3	48714931	48714931	+	PS	1097
chr10	97234649	97234649	+	PS	1097
chr7	104130441	104130441	+	PS	1095
chr2	69397462	69397462	+	PS	1093
chr16	81590899	81590899	-	PS	1092
chr13	113534281	113534281	+	PS	1092
chr6	49297116	49297116	-	PS	1091
chr6	97059694	97059694	+	PS	1091
chr3	161239615	161239615	+	PS	1091
chr7	122725827	122725827	+	PS	1090
chr6	13622369	13622369	-	PS	1088
chr2	6121294	6121294	-	PS	1086
chr16	85804976	85804976	-	PS	1083
chr17	66492568	66492568	-	PS	1082
chr5	134673368	134673368	-	PS	1081
chr1	150688180	150688180	-	PS	1081
chr4	151329922	151329922	+	PS	1081
chr11	18399321	18399321	+	PS	1080
chr3	158370297	158370297	-	PS	1079
chr10	33234975	33234975	+	PS	1079
chr15	65801291	65801291	+	PS	1079
chr6	108464913	108464913	+	PS	1079
chr6	69782179	69782179	+	PS	1077
chr13	32173908	32173908	-	PS	1075
chr3	80620435	80620435	-	PS	1075
chr13	41020248	41020248	+	PS	1075
chr14	91466876	91466876	+	PS	1075
chr8	22027329	22027329	+	PS	1073
chr1	247108972	247108972	+	PS	1073
chr11	59664866	59664866	+	PS	1072
chr7	158262622	158262622	+	PS	1072
chr3	33532308	33532308	-	PS	1070
chr4	112377046	112377046	+	PS	1070
chr1	185646469	185646469	-	PS	1069
chr10	63507119	63507119	-	PS	1068
chr11	72999704	72999704	-	PS	1068
chr8	9074904	9074904	+	PS	1067
chr1	19157082	19157082	+	PS	1067
chr17	55066707	55066707	+	PS	1067
chr21	45761993	45761993	+	PS	1065
chr1	65083249	65083249	-	PS	1064
chr8	51849962	51849962	+	PS	1064
chr3	188189092	188189092	-	PS	1063
chr20	20521521	20521521	+	PS	1063
chr7	27411873	27411873	-	PS	1059
chr20	51963426	51963426	-	PS	1058
chr2	235742727	235742727	-	PS	1058
chr16	15654920	15654920	+	PS	1058
chr13	35603707	35603707	-	PS	1057
chr16	70404705	70404705	+	PS	1057
chr10	89627778	89627778	+	PS	1057
chr14	70575793	70575793	-	PS	1056
chr14	74323145	74323145	+	PS	1056
chr3	88441325	88441325	-	PS	1055
chr2	157296192	157296192	-	PS	1055
chr20	35710332	35710332	-	PS	1054
chr17	59217050	59217050	-	PS	1054
chr1	99716755	99716755	-	PS	1053
chr10	27178696	27178696	+	PS	1053
chr2	241288655	241288655	+	PS	1053
chr14	63466828	63466828	+	PS	1052
chr3	142491593	142491593	-	PS	1051
chr18	37362225	37362225	-	PS	1050
chr12	71775194	71775194	-	PS	1050
chr5	78466549	78466549	-	PS	1050
chr5	3612333	3612333	+	PS	1050
chrX	85964087	85964087	-	PS	1049
chr3	167724091	167724091	+	PS	1049
chr8	13448112	13448112	-	PS	1048
chr12	21931414	21931414	+	PS	1047
chr2	202426154	202426154	+	PS	1046
chr20	32836386	32836386	-	PS	1045
chr6	30151271	30151271	-	PS	1044
chr5	122803051	122803051	-	PS	1044
chr8	134507234	134507234	-	PS	1044
chr14	57896118	57896118	-	PS	1043
chr11	72060142	72060142	-	PS	1043
chr2	20324801	20324801	-	PS	1042
chr11	74807938	74807938	-	PS	1042
chr14	36305377	36305377	+	PS	1042
chr3	24186131	24186131	-	PS	1041
chrX	109844500	109844500	+	PS	1041
chr12	122080168	122080168	+	PS	1040
chr6	55947003	55947003	-	PS	1039
chr9	3474221	3474221	+	PS	1039
chr15	67091657	67091657	-	PS	1037
chr3	139610655	139610655	-	PS	1037
chr14	31132090	31132090	+	PS	1037
chr17	13302933	13302933	+	PS	1034
chr2	74282278	74282278	+	PS	1034
chr9	35287614	35287614	-	PS	1033
chr8	38145667	38145667	-	PS	1033
chr3	37912437	37912437	+	PS	1032
chr1	227203454	227203454	-	PS	1031
chr4	56008132	56008132	-	PS	1030
chr18	776870	776870	+	PS	1030
chr4	106166069	106166069	-	PS	1029
chr3	190531261	190531261	-	PS	1029
chr9	70272951	70272951	+	PS	1028
chr18	12818742	12818742	-	PS	1027
chr13	20054259	20054259	-	PS	1027
chr7	125789070	125789070	-	PS	1027
chr20	25424975	25424975	+	PS	1027
chr2	63616495	63616495	-	PS	1024
chr6	79055697	79055697	+	PS	1024
chr1	45838838	45838838	-	PS	1023
chr17	80352561	80352561	-	PS	1023
chr3	143035086	143035086	+	PS	1023
chr5	139512900	139512900	+	PS	1021
chr18	21029527	21029527	-	PS	1020
chr11	40806472	40806472	-	PS	1020
chr6	152313628	152313628	-	PS	1020
chr17	64801845	64801845	+	PS	1020
chr13	33092343	33092343	+	PS	1019
chr2	80352532	80352532	+	PS	1018
chr10	36683356	36683356	+	PS	1017
chr16	11762912	11762912	+	PS	1016
chr2	42196576	42196576	-	PS	1015
chr5	154312050	154312050	+	PS	1015
chr2	17481010	17481010	+	PS	1013
chr2	44561190	44561190	+	PS	1012
chr4	143419981	143419981	+	PS	1012
chr20	5774250	5774250	-	PS	1011
chr10	84474692	84474692	+	PS	1011
chr4	98916595	98916595	+	PS	1011
chr1	19969459	19969459	-	PS	1009
chr7	76338595	76338595	-	PS	1009
chr15	65670999	65670999	+	PS	1009
chr5	180573514	180573514	+	PS	1009
chr21	37215227	37215227	+	PS	1008
chr20	25218383	25218383	-	PS	1007
chr12	57305699	57305699	+	PS	1007
chr1	56422616	56422616	-	PS	1005
chr2	36901028	36901028	+	PS	1005
chr6	151454461	151454461	+	PS	1004
chr4	19754474	19754474	-	PS	1002
chr11	104957353	104957353	-	PS	1000
chr6	148767587	148767587	-	PS	1000
chr1	28916324	28916324	+	PS	999
chr17	28347002	28347002	-	PS	998
chr8	61672438	61672438	-	PS	998
chr6	116238879	116238879	+	PS	998
chr1	185050371	185050371	+	PS	998
chr4	65023560	65023560	-	PS	996
chr17	59051581	59051581	-	PS	995
chr3	171048135	171048135	-	PS	995
chr1	45200065	45200065	-	PS	994
chr8	98283142	98283142	-	PS	994
chr3	4310194	4310194	+	PS	994
chr20	23652010	23652010	+	PS	993
chr2	28096833	28096833	+	PS	993
chr5	56308446	56308446	-	PS	992
chrX	111694824	111694824	-	PS	990
chr2	200934672	200934672	+	PS	990
chr2	3426909	3426909	-	PS	989
chr10	96143579	96143579	+	PS	989
chr13	108082300	108082300	+	PS	989
chr14	68296309	68296309	-	PS	988
chr22	29108176	29108176	-	PS	987
chr18	9213636	9213636	+	PS	987
chr6	88776051	88776051	+	PS	987
chr14	71362887	71362887	-	PS	986
chr15	80932449	80932449	-	PS	986
chr9	38029950	38029950	+	PS	986
chr16	88597528	88597528	+	PS	986
chr11	73918713	73918713	-	PS	985
chr8	57997756	57997756	+	PS	985
chr5	131449583	131449583	+	PS	985
chr16	12688284	12688284	-	PS	984
chr1	167938732	167938732	-	PS	981
chr2	11240392	11240392	+	PS	981
chr8	79520329	79520329	+	PS	981
chr3	185812771	185812771	-	PS	980
chr2	69290775	69290775	+	PS	980
chr11	33080933	33080933	-	PS	979
chr12	119058139	119058139	+	PS	978
chr2	81468365	81468365	+	PS	977
chr20	21086439	21086439	-	PS	975
chr2	61204135	61204135	+	PS	975
chr5	34755733	34755733	-	PS	974
chr17	66523060	66523060	-	PS	974
chr7	151516227	151516227	+	PS	974
chr20	20763386	20763386	+	PS	973
chr18	21827066	21827066	+	PS	973
chr7	121240399	121240399	-	PS	972
chr10	32200366	32200366	+	PS	972
chr3	53308234	53308234	+	PS	972
chr1	61769298	61769298	+	PS	972
chr7	138417925	138417925	-	PS	970
chr6	34664226	34664226	-	PS	968
chr9	83970960	83970960	-	PS	964
chr2	42332767	42332767	-	PS	962
chr6	88673017	88673017	+	PS	962
chr12	11071241	11071241	+	PS	960
chr20	62921507	62921507	-	PS	959
chr3	114059892	114059892	-	PS	959
chr4	146253150	146253150	-	PS	959
chr9	5698772	5698772	+	PS	959
chr19	33056733	33056733	+	PS	959
chr7	103302629	103302629	-	PS	958
chr2	200091809	200091809	-	PS	958
chr7	107565652	107565652	+	PS	958
chr20	35952995	35952995	-	PS	956
chr14	81039741	81039741	-	PS	955
chrX	77667195	77667195	+	PS	954
chr2	61265005	61265005	+	PS	953
chr18	75201187	75201187	-	PS	952
chr18	9419319	9419319	-	PS	951
chr2	200338024	200338024	-	PS	951
chr7	85219208	85219208	+	PS	951
chr12	49419641	49419641	+	PS	950
chr19	35003485	35003485	-	PS	949
chr14	76569849	76569849	-	PS	949
chr1	2102297	2102297	+	PS	949
chr10	121922046	121922046	+	PS	949
chr20	21004438	21004438	-	PS	948
chr2	165940119	165940119	-	PS	948
chr17	67355435	67355435	-	PS	947
chr12	19184729	19184729	-	PS	946
chr4	54984757	54984757	-	PS	946
chr10	74459430	74459430	-	PS	946
chr7	29982572	29982572	-	PS	945
chr3	56590402	56590402	+	PS	945
chr13	75779300	75779300	+	PS	944
chr11	134314530	134314530	+	PS	944
chr22	46879470	46879470	-	PS	942
chr2	213318253	213318253	-	PS	942
chr2	241259953	241259953	-	PS	942
chr11	20501207	20501207	+	PS	942
chr22	25572883	25572883	+	PS	941
chr19	39825126	39825126	+	PS	941
chr6	3385870	3385870	+	PS	940
chr19	41324950	41324950	+	PS	940
chr4	133818688	133818688	+	PS	940
chr3	188797371	188797371	-	PS	939
chr6	3075228	3075228	-	PS	938
chr16	50458874	50458874	-	PS	937
chr2	63896618	63896618	-	PS	937
chr1	176147150	176147150	-	PS	937
chr1	217587316	217587316	-	PS	937
chr2	203394190	203394190	+	PS	937
chr22	35852809	35852809	-	PS	936
chr16	66635338	66635338	-	PS	936
chr1	156332904	156332904	-	PS	936
chr10	62236029	62236029	+	PS	936
chr10	72514957	72514957	+	PS	936
chr10	28969590	28969590	+	PS	935
chr4	155643631	155643631	+	PS	935
chr1	226284357	226284357	+	PS	935
chr20	34513510	34513510	-	PS	934
chr9	37950914	37950914	-	PS	933
chr3	170345303	170345303	-	PS	933
chr2	17758029	17758029	+	PS	933
chr7	140914229	140914229	-	PS	932
chr11	16758673	16758673	-	PS	931
chr13	108914945	108914945	+	PS	931
chr6	36601363	36601363	-	PS	930
chr6	7973024	7973024	+	PS	930
chr2	48515697	48515697	+	PS	930
chr3	57832925	57832925	+	PS	930
chr7	155564302	155564302	+	PS	930
chr2	99177673	99177673	-	PS	929
chr22	33570115	33570115	-	PS	926
chr10	100163004	100163004	+	PS	926
chr3	188555862	188555862	-	PS	925
chr12	95200106	95200106	+	PS	924
chr12	289865	289865	-	PS	923
chr16	70362450	70362450	+	PS	923
chr11	78100519	78100519	-	PS	920
chr1	113588448	113588448	-	PS	920
chr7	30619558	30619558	+	PS	920
chr1	1338929	1338929	-	PS	919
chr9	97997917	97997917	+	PS	919
chr7	139672827	139672827	-	PS	918
chr10	74505202	74505202	-	PS	917
chr17	78909709	78909709	-	PS	917
chr4	122973010	122973010	-	PS	917
chr1	8511497	8511497	+	PS	916
chr20	35067321	35067321	+	PS	916
chr1	86904554	86904554	-	PS	915
chr9	130879482	130879482	+	PS	915
chr22	40329924	40329924	-	PS	912
chr15	88620921	88620921	-	PS	910
chr11	61111606	61111606	+	PS	910
chr1	200360159	200360159	-	PS	908
chr11	74081202	74081202	+	PS	908
chr12	24922188	24922188	-	PS	907
chr2	36592119	36592119	-	PS	905
chr19	7129730	7129730	-	PS	904
chr2	33603101	33603101	-	PS	904
chr10	111018790	111018790	+	PS	904
chr4	183140747	183140747	+	PS	904
chr14	28717236	28717236	-	PS	903
chr2	233565294	233565294	-	PS	903
chr17	60390171	60390171	+	PS	903
chr4	94245700	94245700	-	PS	902
chr2	113765925	113765925	-	PS	902
chr6	157824926	157824926	+	PS	901
chr13	98181030	98181030	-	PS	900
chr20	44398711	44398711	+	PS	900
chr6	112287848	112287848	+	PS	900
chr1	213261158	213261158	+	PS	900
chr2	39369967	39369967	-	PS	899
chr16	54180038	54180038	-	PS	898
chr7	99350604	99350604	-	PS	898
chr13	75602457	75602457	+	PS	898
chr4	110144488	110144488	+	PS	898
chr15	29805434	29805434	+	PS	897
chr5	75682066	75682066	+	PS	897
chrX	132216429	132216429	+	PS	897
chr5	74851642	74851642	+	PS	896
chr13	28929423	28929423	-	PS	893
chr5	56419271	56419271	-	PS	893
chr7	138931838	138931838	-	PS	893
chr7	156850157	156850157	+	PS	893
chr16	58566606	58566606	+	PS	892
chr9	131159355	131159355	+	PS	892
chr16	71922986	71922986	-	PS	889
chr6	18168437	18168437	+	PS	889
chr9	88482125	88482125	+	PS	889
chr5	159201986	159201986	+	PS	889
chr11	12196593	12196593	-	PS	888
chr4	76952452	76952452	-	PS	888
chr17	28909937	28909937	+	PS	888
chr8	11721256	11721256	+	PS	886
chr12	15730831	15730831	+	PS	886
chr7	152357783	152357783	-	PS	885
chr3	155794380	155794380	-	PS	884
chr10	73593539	73593539	+	PS	884
chr16	11024544	11024544	-	PS	881
chr18	12984377	12984377	-	PS	881
chr11	16740389	16740389	+	PS	880
chr20	47248552	47248552	+	PS	880
chr2	55703791	55703791	+	PS	880
chr1	77813373	77813373	+	PS	880
chr17	72859347	72859347	-	PS	879
chr9	33330212	33330212	-	PS	878
chr9	75890071	75890071	-	PS	878
chr13	105271780	105271780	-	PS	878
chr3	37962712	37962712	+	PS	878
chr7	74300949	74300949	+	PS	878
chr11	101008621	101008621	+	PS	877
chr3	11425704	11425704	-	PS	876
chr17	45049324	45049324	-	PS	876
chr14	45006618	45006618	+	PS	876
chr3	50103999	50103999	+	PS	876
chr13	100439810	100439810	+	PS	876
chr8	120618332	120618332	+	PS	876
chr5	143003282	143003282	+	PS	876
chr17	7363418	7363418	+	PS	875
chr12	118398012	118398012	+	PS	875
chr10	119368886	119368886	+	PS	875
chr13	35952277	35952277	-	PS	874
chr17	48842539	48842539	-	PS	873
chr4	136040311	136040311	-	PS	871
chr14	35814629	35814629	-	PS	870
chr3	99981781	99981781	-	PS	870
chr11	102198115	102198115	-	PS	870
chr2	28783883	28783883	+	PS	870
chr3	61600392	61600392	-	PS	869
chr14	77760413	77760413	-	PS	869
chr5	92570384	92570384	-	PS	869
chr1	166857087	166857087	-	PS	869
chr1	109599076	109599076	+	PS	869
chr18	9478141	9478141	+	PS	868
chr3	149065029	149065029	+	PS	868
chr4	55477967	55477967	+	PS	867
chr2	175664596	175664596	+	PS	867
chr6	52472117	52472117	+	PS	866
chr8	85318159	85318159	+	PS	866
chr1	47345384	47345384	-	PS	864
chr12	26811322	26811322	-	PS	863
chr20	13306668	13306668	+	PS	863
chr2	165934638	165934638	+	PS	863
chr3	167108634	167108634	-	PS	862
chr2	46750005	46750005	-	PS	861
chr18	58584291	58584291	-	PS	860
chr1	183504883	183504883	+	PS	860
chr15	65754487	65754487	-	PS	859
chr14	89928213	89928213	-	PS	859
chr6	105355091	105355091	-	PS	859
chr1	54870572	54870572	+	PS	859
chr20	53466872	53466872	-	PS	858
chr17	40561043	40561043	+	PS	857
chr14	39349115	39349115	-	PS	856
chr10	99341793	99341793	-	PS	856
chr14	68375588	68375588	+	PS	856
chr18	68704916	68704916	+	PS	856
chr2	237397672	237397672	+	PS	856
chr17	78516981	78516981	-	PS	855
chr2	99359556	99359556	+	PS	855
chr6	155241017	155241017	+	PS	855
chr3	45414309	45414309	+	PS	854
chr1	61956633	61956633	+	PS	854
chr2	151788796	151788796	+	PS	854
chr3	42020188	42020188	-	PS	853
chr2	161064650	161064650	-	PS	853
chr5	54034179	54034179	+	PS	853
chr3	23824636	23824636	-	PS	852
chr4	39909259	39909259	-	PS	852
chr8	30421383	30421383	+	PS	852
chr12	93135042	93135042	+	PS	852
chr16	3623821	3623821	-	PS	851
chr16	64540489	64540489	+	PS	850
chr13	111202121	111202121	-	PS	849
chr13	97284796	97284796	-	PS	848
chr7	66031013	66031013	+	PS	848
chr7	112910907	112910907	+	PS	848
chr4	184459360	184459360	+	PS	848
chr8	61675868	61675868	+	PS	847
chr4	159275270	159275270	+	PS	847
chr15	34295462	34295462	-	PS	845
chr1	233144288	233144288	-	PS	845
chr4	37620099	37620099	+	PS	845
chr2	55609982	55609982	+	PS	845
chr18	26617521	26617521	+	PS	843
chr11	109396993	109396993	-	PS	842
chr12	118047290	118047290	+	PS	842
chr14	47439062	47439062	-	PS	841
chr11	121464479	121464479	-	PS	841
chr3	158125669	158125669	-	PS	841
chr16	81180783	81180783	+	PS	841
chr6	170315454	170315454	+	PS	840
chr15	52593368	52593368	+	PS	838
chr13	63980414	63980414	+	PS	838
chr11	72958605	72958605	-	PS	837
chr13	20597314	20597314	+	PS	837
chr20	37174236	37174236	+	PS	837
chr13	62141206	62141206	-	PS	835
chr5	94647153	94647153	-	PS	835
chr8	125213873	125213873	-	PS	835
chr2	11551597	11551597	-	PS	834
chr2	26401627	26401627	-	PS	834
chr19	36832744	36832744	-	PS	834
chr6	11413840	11413840	+	PS	834
chr2	43957368	43957368	+	PS	833
chr16	71679316	71679316	+	PS	833
chr14	73076625	73076625	+	PS	833
chr8	120485976	120485976	+	PS	833
chrX	85996327	85996327	-	PS	832
chr20	48989776	48989776	-	PS	831
chr2	61864732	61864732	-	PS	830
chr20	49693345	49693345	+	PS	830
chr1	63479811	63479811	+	PS	829
chr2	172572824	172572824	+	PS	828
chr7	5675531	5675531	-	PS	826
chr5	53041665	53041665	-	PS	826
chr9	104845609	104845609	+	PS	826
chr1	51808336	51808336	-	PS	825
chr1	20393278	20393278	+	PS	825
chr1	101078890	101078890	+	PS	825
chr9	129179123	129179123	+	PS	825
chr6	154839466	154839466	+	PS	825
chr11	4096155	4096155	-	PS	824
chr1	165867162	165867162	-	PS	824
chr4	70189759	70189759	+	PS	824
chr19	33385364	33385364	-	PS	823
chr4	48339358	48339358	+	PS	822
chr8	67261214	67261214	+	PS	822
chr2	176304298	176304298	+	PS	822
chr8	140342355	140342355	+	PS	821
chr13	96113483	96113483	-	PS	819
chr15	42943942	42943942	+	PS	819
chr2	43488928	43488928	+	PS	819
chr9	124705484	124705484	+	PS	819
chr12	6835822	6835822	-	PS	818
chr3	160510152	160510152	+	PS	818
chr2	237776894	237776894	+	PS	818
[truncated: 4,107 more rows]
