# Supplementary material for: Passer, a highly active transposon from a fish genome, as a potential new robust genetic manipulation tool
Source: Nucleic Acids Res. 2023 Jan 23;51(4):1843–58. doi: 10.1093/nar/gkad005 (PMC9976928; doi:10.1093/nar/gkad005)
Supplement: gkad005_Supplemental_Files [file gkad005_supplemental_files.zip › Supplementary File S3. SB100X_Ins.txt]

chr22	27612913	27612913	+	SB100X	410
chr14	67933047	67933047	-	SB100X	406
chr12	127304916	127304916	-	SB100X	402
chr3	99994760	99994760	-	SB100X	375
chr3	4791510	4791510	-	SB100X	374
chr17	76153484	76153484	+	SB100X	372
chr12	76053681	76053681	-	SB100X	363
chr17	77862425	77862425	+	SB100X	359
chr1	223556780	223556780	-	SB100X	355
chr9	97761335	97761335	+	SB100X	352
chr8	104321325	104321325	+	SB100X	351
chr19	38031618	38031618	-	SB100X	347
chr3	65857766	65857766	+	SB100X	340
chr15	78742812	78742812	+	SB100X	339
chr17	8896287	8896287	-	SB100X	337
chr15	72739375	72739375	-	SB100X	331
chr9	32224341	32224341	-	SB100X	326
chr15	31584835	31584835	-	SB100X	325
chr6	142238184	142238184	-	SB100X	325
chr2	242031864	242031864	-	SB100X	324
chr10	5599081	5599081	-	SB100X	322
chr19	34666950	34666950	-	SB100X	319
chr13	69127354	69127354	-	SB100X	307
chr1	42796581	42796581	+	SB100X	302
chr4	187628037	187628037	+	SB100X	302
chr19	3247316	3247316	+	SB100X	301
chr22	46018932	46018932	+	SB100X	299
chr5	175339338	175339338	-	SB100X	297
chr22	28078754	28078754	+	SB100X	295
chr21	44549555	44549555	+	SB100X	292
chr15	31517193	31517193	-	SB100X	289
chr5	33898941	33898941	-	SB100X	289
chr10	53840914	53840914	-	SB100X	288
chr5	61713018	61713018	+	SB100X	287
chr3	62183135	62183135	-	SB100X	286
chr5	129316048	129316048	+	SB100X	286
chr14	22797568	22797568	+	SB100X	285
chr20	62259656	62259656	+	SB100X	284
chr12	48275915	48275915	-	SB100X	283
chr11	8456825	8456825	+	SB100X	282
chr16	10788573	10788573	-	SB100X	281
chr4	68933430	68933430	-	SB100X	281
chr2	29271820	29271820	+	SB100X	281
chr17	57898531	57898531	+	SB100X	279
chr8	38509845	38509845	+	SB100X	277
chr11	540014	540014	-	SB100X	276
chr7	4423491	4423491	+	SB100X	276
chr14	77783202	77783202	-	SB100X	275
chr5	112881466	112881466	+	SB100X	274
chr2	39707189	39707189	-	SB100X	273
chr11	64634835	64634835	-	SB100X	272
chr16	65548915	65548915	-	SB100X	270
chr1	41881101	41881101	+	SB100X	270
chr22	30032307	30032307	-	SB100X	268
chr2	45293094	45293094	-	SB100X	267
chr3	14213015	14213015	-	SB100X	264
chr11	27298567	27298567	+	SB100X	264
chr2	129614981	129614981	+	SB100X	264
chr1	32937777	32937777	+	SB100X	262
chr11	46698075	46698075	+	SB100X	262
chr5	141709564	141709564	-	SB100X	261
chr5	170031102	170031102	-	SB100X	261
chr19	7362466	7362466	+	SB100X	261
chr5	78606813	78606813	+	SB100X	261
chr12	121922587	121922587	-	SB100X	260
chr15	59344518	59344518	-	SB100X	259
chr22	33509145	33509145	-	SB100X	258
chr6	28611861	28611861	+	SB100X	258
chr17	36094875	36094875	-	SB100X	257
chr8	53846267	53846267	-	SB100X	257
chr15	84037349	84037349	-	SB100X	256
chr12	32571761	32571761	+	SB100X	255
chr9	35394093	35394093	+	SB100X	255
chr17	49490757	49490757	+	SB100X	254
chr16	15958864	15958864	-	SB100X	253
chr2	112992386	112992386	-	SB100X	253
chr1	224630703	224630703	+	SB100X	253
chr16	85314966	85314966	+	SB100X	252
chr6	12343084	12343084	-	SB100X	251
chr14	60107758	60107758	-	SB100X	251
chr11	80399745	80399745	-	SB100X	251
chr6	6632014	6632014	+	SB100X	251
chr2	186823095	186823095	-	SB100X	250
chr1	62234216	62234216	-	SB100X	249
chr22	26935303	26935303	+	SB100X	249
chr1	31000524	31000524	+	SB100X	248
chr5	33524559	33524559	+	SB100X	248
chr12	132393187	132393187	+	SB100X	248
chr12	44198270	44198270	-	SB100X	247
chr10	70250390	70250390	-	SB100X	247
chr10	71924386	71924386	-	SB100X	247
chr8	135705533	135705533	-	SB100X	247
chr1	204088872	204088872	+	SB100X	246
chr16	82509161	82509161	-	SB100X	245
chr16	82516087	82516087	-	SB100X	245
chr3	58183394	58183394	+	SB100X	245
chr16	89847279	89847279	-	SB100X	244
chr4	159006109	159006109	+	SB100X	244
chr14	73747100	73747100	-	SB100X	242
chr3	193948301	193948301	-	SB100X	241
chr2	12574377	12574377	+	SB100X	241
chr18	62446751	62446751	+	SB100X	241
chr10	113458692	113458692	+	SB100X	241
chr20	35492106	35492106	+	SB100X	240
chr14	54329557	54329557	+	SB100X	240
chr14	90431633	90431633	+	SB100X	240
chr9	67066452	67066452	-	SB100X	239
chr7	6417517	6417517	+	SB100X	239
chr5	9399941	9399941	+	SB100X	239
chr2	36794479	36794479	-	SB100X	238
chr11	47266148	47266148	-	SB100X	238
chr17	73037392	73037392	+	SB100X	238
chr2	216291155	216291155	+	SB100X	238
chr2	170861703	170861703	-	SB100X	237
chr10	3921194	3921194	+	SB100X	237
chr7	147861063	147861063	+	SB100X	237
chr2	193692424	193692424	+	SB100X	237
chr16	88920237	88920237	-	SB100X	236
chr9	129468057	129468057	-	SB100X	236
chr14	81564869	81564869	+	SB100X	236
chr2	202320895	202320895	+	SB100X	236
chrX	12188280	12188280	-	SB100X	235
chr8	10091441	10091441	+	SB100X	235
chr14	67707574	67707574	-	SB100X	234
chr2	70837537	70837537	-	SB100X	234
chr15	90449646	90449646	-	SB100X	233
chr9	107367132	107367132	-	SB100X	233
chr7	80332333	80332333	+	SB100X	233
chr1	191150161	191150161	+	SB100X	233
chr11	2566450	2566450	-	SB100X	232
chr16	51400610	51400610	-	SB100X	232
chr9	34704094	34704094	+	SB100X	232
chr10	45445278	45445278	-	SB100X	231
chr7	65989741	65989741	-	SB100X	231
chr16	65488567	65488567	+	SB100X	231
chr3	57311594	57311594	+	SB100X	230
chr17	63891711	63891711	+	SB100X	230
chr10	96593951	96593951	+	SB100X	230
chr1	14824592	14824592	-	SB100X	229
chr7	25280412	25280412	+	SB100X	229
chr8	102351055	102351055	+	SB100X	229
chr1	33057346	33057346	-	SB100X	228
chr8	142660576	142660576	-	SB100X	228
chr3	170083214	170083214	-	SB100X	228
chr21	46663561	46663561	+	SB100X	228
chr17	57285336	57285336	+	SB100X	228
chr22	30722901	30722901	-	SB100X	227
chr5	59248260	59248260	-	SB100X	227
chr2	115198420	115198420	-	SB100X	227
chr9	37416299	37416299	-	SB100X	226
chr17	55933186	55933186	-	SB100X	226
chr5	121720437	121720437	+	SB100X	226
chr5	173172872	173172872	+	SB100X	226
chr10	92914245	92914245	-	SB100X	225
chr7	101600602	101600602	-	SB100X	225
chr2	196373525	196373525	-	SB100X	225
chr14	35134446	35134446	-	SB100X	224
chr4	40634977	40634977	-	SB100X	224
chr12	58549135	58549135	-	SB100X	224
chr5	63066386	63066386	-	SB100X	224
chrX	71185751	71185751	+	SB100X	224
chr7	143097159	143097159	+	SB100X	224
chr19	49505003	49505003	-	SB100X	223
chr7	148988310	148988310	-	SB100X	223
chr2	180295424	180295424	-	SB100X	223
chr19	51236650	51236650	+	SB100X	223
chr2	112941841	112941841	+	SB100X	223
chr1	113323340	113323340	+	SB100X	223
chr6	166260523	166260523	-	SB100X	222
chr2	203309814	203309814	-	SB100X	222
chr2	224281017	224281017	+	SB100X	222
chr5	1886226	1886226	-	SB100X	221
chr17	65697048	65697048	-	SB100X	221
chr8	144671859	144671859	+	SB100X	221
chr16	35252339	35252339	-	SB100X	220
chr5	57120894	57120894	-	SB100X	220
chr9	5536694	5536694	-	SB100X	219
chr20	36887446	36887446	-	SB100X	219
chr16	70441941	70441941	-	SB100X	219
chr4	77257082	77257082	-	SB100X	219
chr22	43607724	43607724	+	SB100X	219
chr2	73653297	73653297	+	SB100X	219
chr6	13265716	13265716	-	SB100X	218
chr20	39177323	39177323	-	SB100X	218
chr1	42937564	42937564	-	SB100X	218
chr2	88937629	88937629	-	SB100X	218
chr12	118406364	118406364	-	SB100X	218
chr1	174095985	174095985	-	SB100X	218
chr2	26754129	26754129	+	SB100X	218
chr16	84036695	84036695	+	SB100X	218
chr2	112306594	112306594	+	SB100X	218
chr14	51549155	51549155	+	SB100X	216
chr16	29575445	29575445	-	SB100X	215
chr6	31568133	31568133	+	SB100X	215
chr13	50119877	50119877	+	SB100X	215
chr8	118232626	118232626	+	SB100X	215
chr11	62294515	62294515	-	SB100X	214
chr1	86542933	86542933	-	SB100X	214
chr2	129563594	129563594	-	SB100X	214
chr6	143334139	143334139	-	SB100X	214
chr8	66501290	66501290	+	SB100X	214
chr10	59629758	59629758	-	SB100X	213
chr14	95736664	95736664	-	SB100X	213
chr6	7837575	7837575	+	SB100X	213
chr2	32176313	32176313	+	SB100X	213
chr2	102783988	102783988	+	SB100X	213
chr10	17153815	17153815	-	SB100X	212
chr20	874714	874714	+	SB100X	212
chr2	95358636	95358636	+	SB100X	212
chr10	110896424	110896424	+	SB100X	212
chr1	3336863	3336863	-	SB100X	211
chrY	8260294	8260294	-	SB100X	211
chr17	60045483	60045483	-	SB100X	211
chr7	45625661	45625661	+	SB100X	211
chr20	16767385	16767385	-	SB100X	210
chr13	74029728	74029728	-	SB100X	210
chr11	134972787	134972787	-	SB100X	210
chr7	146028706	146028706	-	SB100X	210
chr20	4712960	4712960	+	SB100X	210
chr6	43479493	43479493	+	SB100X	210
chr6	51211298	51211298	+	SB100X	210
chr2	65370154	65370154	-	SB100X	209
chr1	172543036	172543036	-	SB100X	209
chr15	54146826	54146826	+	SB100X	209
chr1	233016918	233016918	+	SB100X	209
chr1	230378460	230378460	-	SB100X	208
chr2	929521	929521	+	SB100X	208
chr19	11842949	11842949	+	SB100X	208
chr17	31867153	31867153	+	SB100X	208
chr1	10640809	10640809	-	SB100X	207
chr11	7602608	7602608	+	SB100X	207
chr16	31824019	31824019	+	SB100X	207
chr13	96222976	96222976	+	SB100X	207
chr5	146721153	146721153	+	SB100X	207
chr1	155404227	155404227	+	SB100X	207
chr3	53110337	53110337	-	SB100X	206
chr11	132637093	132637093	-	SB100X	206
chr8	138248465	138248465	-	SB100X	206
chr3	161061468	161061468	-	SB100X	206
chr17	1627378	1627378	+	SB100X	206
chr18	73103892	73103892	+	SB100X	206
chr4	41211955	41211955	-	SB100X	205
chr16	81159566	81159566	-	SB100X	205
chr1	9503408	9503408	+	SB100X	205
chr6	18280429	18280429	+	SB100X	205
chr6	49259854	49259854	+	SB100X	205
chr6	141312142	141312142	+	SB100X	205
chr13	28078408	28078408	-	SB100X	204
chr4	162998931	162998931	-	SB100X	204
chr2	205343637	205343637	-	SB100X	204
chrX	1935269	1935269	+	SB100X	204
chr19	34875639	34875639	+	SB100X	204
chrX	50659148	50659148	+	SB100X	204
chr7	89602805	89602805	+	SB100X	204
chr2	141572981	141572981	+	SB100X	204
chr13	18880543	18880543	-	SB100X	203
chr3	176497289	176497289	-	SB100X	203
chr2	1355465	1355465	+	SB100X	203
chr20	35834392	35834392	+	SB100X	203
chr14	105091279	105091279	+	SB100X	203
chr10	5161057	5161057	-	SB100X	202
chr4	42375800	42375800	-	SB100X	202
chr15	43403428	43403428	-	SB100X	202
chr17	44901456	44901456	-	SB100X	202
chr12	122050653	122050653	-	SB100X	202
chr4	166588831	166588831	-	SB100X	202
chr2	14550996	14550996	+	SB100X	202
chr15	29153320	29153320	+	SB100X	202
chr12	49939402	49939402	+	SB100X	202
chr13	79942772	79942772	+	SB100X	202
chr8	119733868	119733868	+	SB100X	202
chr16	1620703	1620703	-	SB100X	201
chr20	44461446	44461446	-	SB100X	201
chr22	45805395	45805395	-	SB100X	201
chr13	48288766	48288766	-	SB100X	201
chr15	75562527	75562527	-	SB100X	201
chr12	122601994	122601994	-	SB100X	201
chr20	36117073	36117073	+	SB100X	201
chr4	139191870	139191870	+	SB100X	201
chr4	176231527	176231527	+	SB100X	201
chr7	1049276	1049276	-	SB100X	200
chr9	130857216	130857216	-	SB100X	200
chr2	190287366	190287366	-	SB100X	200
chr2	26880524	26880524	+	SB100X	200
chr1	31650929	31650929	+	SB100X	200
chr12	95160715	95160715	+	SB100X	200
chr1	84140855	84140855	-	SB100X	199
chr10	100870846	100870846	-	SB100X	199
chr19	34248675	34248675	+	SB100X	199
chr3	49303644	49303644	+	SB100X	199
chr7	47362587	47362587	+	SB100X	198
chr9	81902840	81902840	+	SB100X	198
chr22	29200432	29200432	-	SB100X	197
chr20	47687128	47687128	-	SB100X	197
chr4	94615863	94615863	-	SB100X	197
chr4	96912825	96912825	+	SB100X	197
chr3	141602362	141602362	+	SB100X	197
chr22	20442338	20442338	+	SB100X	196
chr7	95327696	95327696	+	SB100X	196
chr10	9238989	9238989	-	SB100X	195
chr22	37703604	37703604	-	SB100X	195
chr16	51354419	51354419	-	SB100X	195
chr8	120907215	120907215	-	SB100X	195
chr20	4198088	4198088	+	SB100X	195
chr21	34190281	34190281	+	SB100X	195
chr10	43399488	43399488	+	SB100X	195
chr10	43540381	43540381	+	SB100X	195
chr5	90886642	90886642	+	SB100X	195
chr9	129456809	129456809	+	SB100X	195
chr20	24290631	24290631	-	SB100X	194
chr10	95117903	95117903	-	SB100X	194
chr1	181120729	181120729	-	SB100X	194
chr19	6610891	6610891	+	SB100X	194
chr15	82164989	82164989	+	SB100X	194
chr5	36621495	36621495	-	SB100X	193
chr20	50571101	50571101	-	SB100X	193
chrX	1405714	1405714	+	SB100X	193
chr11	56956469	56956469	+	SB100X	193
chr3	195213622	195213622	+	SB100X	193
chr1	246522864	246522864	+	SB100X	193
chr1	9146924	9146924	-	SB100X	192
chr1	9423382	9423382	-	SB100X	192
chr1	21908186	21908186	-	SB100X	192
chr20	64181442	64181442	-	SB100X	192
chr14	72859277	72859277	-	SB100X	192
chr5	162206719	162206719	-	SB100X	192
chr19	4702600	4702600	+	SB100X	192
chr20	8755825	8755825	+	SB100X	192
chr8	17919297	17919297	+	SB100X	192
chr11	32383002	32383002	+	SB100X	192
chr16	86182170	86182170	+	SB100X	192
chr7	99880811	99880811	+	SB100X	192
chr8	142087779	142087779	+	SB100X	192
chr17	17856620	17856620	-	SB100X	191
chr12	34389686	34389686	-	SB100X	191
chr19	39083418	39083418	-	SB100X	191
chr16	88078096	88078096	-	SB100X	191
chr8	134010476	134010476	-	SB100X	191
chr4	185388524	185388524	-	SB100X	191
chr4	14527219	14527219	+	SB100X	191
chr5	160371167	160371167	+	SB100X	191
chr20	50749760	50749760	-	SB100X	190
chr11	83461737	83461737	+	SB100X	190
chr16	80163418	80163418	-	SB100X	189
chr17	7425596	7425596	+	SB100X	189
chr9	76256229	76256229	+	SB100X	189
chr2	136205526	136205526	+	SB100X	189
chr16	8157613	8157613	-	SB100X	188
chr6	23875419	23875419	-	SB100X	188
chr1	53052752	53052752	-	SB100X	188
chr10	18446602	18446602	+	SB100X	188
chr20	43051322	43051322	+	SB100X	188
chr2	170660492	170660492	+	SB100X	188
chr22	30996472	30996472	-	SB100X	187
chr8	31963990	31963990	-	SB100X	187
chr17	78395515	78395515	-	SB100X	187
chr2	89213381	89213381	-	SB100X	187
chr1	215879061	215879061	-	SB100X	187
chr17	20176946	20176946	+	SB100X	187
chr4	111872115	111872115	+	SB100X	187
chr18	3495701	3495701	-	SB100X	186
chr11	8582739	8582739	-	SB100X	186
chrX	30975739	30975739	-	SB100X	186
chr5	61697279	61697279	-	SB100X	186
chr16	23019764	23019764	+	SB100X	186
chr2	42161437	42161437	+	SB100X	186
chr20	59527132	59527132	-	SB100X	185
chr15	61997803	61997803	-	SB100X	185
chr17	82123073	82123073	-	SB100X	185
chr1	178143894	178143894	-	SB100X	185
chr1	41205758	41205758	+	SB100X	185
chr3	118537412	118537412	+	SB100X	185
chr18	21209772	21209772	-	SB100X	184
chr15	59863724	59863724	-	SB100X	184
chr16	74601838	74601838	-	SB100X	184
chr12	110901006	110901006	-	SB100X	184
chr2	235184018	235184018	-	SB100X	184
chr19	2230089	2230089	+	SB100X	184
chr20	4107195	4107195	+	SB100X	184
chr12	54269275	54269275	+	SB100X	184
chr20	63269525	63269525	+	SB100X	184
chr21	24552044	24552044	-	SB100X	183
chr17	35781421	35781421	-	SB100X	183
chr14	38088517	38088517	-	SB100X	183
chr1	46086258	46086258	-	SB100X	183
chr2	199131309	199131309	-	SB100X	183
chr1	219568696	219568696	-	SB100X	183
chrY	11312557	11312557	+	SB100X	183
chr12	23619022	23619022	+	SB100X	183
chr7	35600534	35600534	+	SB100X	183
chr10	113795636	113795636	+	SB100X	183
chr3	183539209	183539209	+	SB100X	183
chr2	20468340	20468340	-	SB100X	182
chr9	79912605	79912605	-	SB100X	182
chr14	81621972	81621972	-	SB100X	182
chr5	135526940	135526940	-	SB100X	182
chr19	1921386	1921386	+	SB100X	182
chr13	18276910	18276910	+	SB100X	182
chr1	22930374	22930374	+	SB100X	182
chr16	49949981	49949981	+	SB100X	182
chr11	102177061	102177061	+	SB100X	182
chr1	20352166	20352166	-	SB100X	181
chr22	32859955	32859955	-	SB100X	181
chr1	36493326	36493326	-	SB100X	181
chr12	52801981	52801981	-	SB100X	181
chrX	101424657	101424657	-	SB100X	181
chr1	226544182	226544182	-	SB100X	181
chr10	16983827	16983827	+	SB100X	181
chr15	47022519	47022519	+	SB100X	181
chr11	72448266	72448266	+	SB100X	181
chr12	126026680	126026680	+	SB100X	181
chr3	128959775	128959775	+	SB100X	181
chr15	27072938	27072938	-	SB100X	180
chr20	39150341	39150341	-	SB100X	180
chr6	46643299	46643299	-	SB100X	180
chr3	195865970	195865970	-	SB100X	180
chr1	1272648	1272648	+	SB100X	180
chr6	96584326	96584326	+	SB100X	180
chr4	114677782	114677782	+	SB100X	180
chr3	178959726	178959726	+	SB100X	180
chr3	18295721	18295721	-	SB100X	179
chr2	47259099	47259099	-	SB100X	179
chr2	49471290	49471290	-	SB100X	179
chr7	55513734	55513734	-	SB100X	179
chr7	154348035	154348035	-	SB100X	179
chr22	17098805	17098805	+	SB100X	179
chr20	33865507	33865507	+	SB100X	179
chr17	36920484	36920484	+	SB100X	179
chr17	42390114	42390114	+	SB100X	179
chr11	68304386	68304386	+	SB100X	179
chr6	85977844	85977844	+	SB100X	179
chr19	11361849	11361849	-	SB100X	178
chr20	32607830	32607830	-	SB100X	178
chr6	104625737	104625737	-	SB100X	178
chr6	158378043	158378043	-	SB100X	178
chr2	234956846	234956846	-	SB100X	178
chr19	4656222	4656222	+	SB100X	178
chr1	33902704	33902704	+	SB100X	178
chr1	34368830	34368830	+	SB100X	178
chr22	38542943	38542943	+	SB100X	178
chr11	117304068	117304068	+	SB100X	178
chr11	120312659	120312659	+	SB100X	178
chr5	154531368	154531368	+	SB100X	178
chr22	43724886	43724886	-	SB100X	177
chr10	106971309	106971309	-	SB100X	177
chr5	181044623	181044623	-	SB100X	177
chr2	27941883	27941883	+	SB100X	177
chr20	34519400	34519400	+	SB100X	177
chr1	40199687	40199687	+	SB100X	177
chr17	66983990	66983990	+	SB100X	177
chr14	70719971	70719971	+	SB100X	177
chr17	79095552	79095552	+	SB100X	177
chr10	132192287	132192287	+	SB100X	177
chr3	35751870	35751870	-	SB100X	176
chr2	38088651	38088651	-	SB100X	176
chr15	48337192	48337192	-	SB100X	176
chr17	61474005	61474005	-	SB100X	176
chr12	314897	314897	+	SB100X	176
chr8	2016889	2016889	+	SB100X	176
chr1	8285286	8285286	+	SB100X	176
chr15	42384733	42384733	+	SB100X	176
chr1	6457330	6457330	-	SB100X	175
chr16	10678459	10678459	-	SB100X	175
chr7	32520437	32520437	-	SB100X	175
chr1	44064728	44064728	-	SB100X	175
chr6	53287497	53287497	-	SB100X	175
chr17	61449815	61449815	-	SB100X	175
chr14	68227290	68227290	-	SB100X	175
chr12	97549697	97549697	-	SB100X	175
chr9	97588152	97588152	-	SB100X	175
chr1	110055244	110055244	-	SB100X	175
chr4	116233702	116233702	-	SB100X	175
chr5	168945769	168945769	-	SB100X	175
chr1	192267518	192267518	-	SB100X	175
chr21	10433955	10433955	+	SB100X	175
chr2	32479522	32479522	+	SB100X	175
chr1	50247195	50247195	+	SB100X	175
chr14	54002737	54002737	+	SB100X	175
chr12	68774073	68774073	+	SB100X	175
chr12	105131400	105131400	+	SB100X	175
chr1	124963142	124963142	+	SB100X	175
chr16	21017110	21017110	-	SB100X	174
chr20	41038293	41038293	-	SB100X	174
chr22	42697080	42697080	-	SB100X	174
chr3	72652350	72652350	-	SB100X	174
chr4	148053379	148053379	-	SB100X	174
chr4	472458	472458	+	SB100X	174
chr11	47812749	47812749	+	SB100X	174
chr17	50034339	50034339	+	SB100X	174
chrX	129998031	129998031	+	SB100X	174
chr1	158722420	158722420	+	SB100X	174
chr6	40116101	40116101	-	SB100X	173
chr2	218966796	218966796	-	SB100X	173
chr17	17368243	17368243	+	SB100X	173
chr14	31194485	31194485	+	SB100X	173
chr19	45342826	45342826	+	SB100X	173
chr17	47747663	47747663	+	SB100X	173
chr20	59214626	59214626	+	SB100X	173
chr22	22348874	22348874	-	SB100X	172
chr12	48468112	48468112	-	SB100X	172
chr1	51130186	51130186	-	SB100X	172
chr3	135839903	135839903	-	SB100X	172
chr3	182907797	182907797	-	SB100X	172
chr8	24342173	24342173	+	SB100X	172
chr6	75398037	75398037	+	SB100X	172
chr5	96675391	96675391	+	SB100X	172
chr2	190823513	190823513	+	SB100X	172
chr10	15407100	15407100	-	SB100X	171
chr14	73241743	73241743	-	SB100X	171
chr3	121648919	121648919	-	SB100X	171
chr12	131021984	131021984	-	SB100X	171
chr2	174088229	174088229	-	SB100X	171
chr4	179092897	179092897	-	SB100X	171
chr3	3643742	3643742	+	SB100X	171
chr1	16486260	16486260	+	SB100X	171
chr6	30469518	30469518	+	SB100X	171
chr20	49625538	49625538	+	SB100X	171
chr16	73006162	73006162	+	SB100X	171
chr9	130839392	130839392	+	SB100X	171
chr1	14274096	14274096	-	SB100X	170
chr20	23465652	23465652	-	SB100X	170
chr4	44111649	44111649	-	SB100X	170
chr22	45390079	45390079	-	SB100X	170
chr12	71240673	71240673	-	SB100X	170
chr7	145159612	145159612	-	SB100X	170
chr7	145177639	145177639	-	SB100X	170
chr4	150490217	150490217	-	SB100X	170
chr2	219588653	219588653	-	SB100X	170
chr6	30915274	30915274	+	SB100X	170
chr15	90454333	90454333	+	SB100X	170
chr9	127331849	127331849	+	SB100X	170
chr5	134210791	134210791	+	SB100X	170
chr3	52284140	52284140	-	SB100X	169
chr4	109784867	109784867	-	SB100X	169
chr3	143950972	143950972	-	SB100X	169
chr19	1032505	1032505	+	SB100X	169
chr18	1876278	1876278	+	SB100X	169
chr16	22290542	22290542	+	SB100X	169
chr17	47898959	47898959	+	SB100X	169
chrX	155819061	155819061	+	SB100X	169
chr19	2816744	2816744	-	SB100X	168
chr10	30420492	30420492	-	SB100X	168
chrX	70655722	70655722	-	SB100X	168
chr10	111035983	111035983	-	SB100X	168
chr7	140641992	140641992	-	SB100X	168
chr3	149996869	149996869	-	SB100X	168
chr19	33250274	33250274	+	SB100X	168
chr7	39070951	39070951	+	SB100X	168
chr20	53558923	53558923	+	SB100X	168
chr8	129927605	129927605	+	SB100X	168
chr5	134499562	134499562	+	SB100X	168
chrX	153601237	153601237	+	SB100X	168
chr2	215584231	215584231	+	SB100X	168
chr6	35779801	35779801	-	SB100X	167
chr19	43497941	43497941	-	SB100X	167
chr14	46039896	46039896	-	SB100X	167
chr18	53435805	53435805	-	SB100X	167
chr11	64287077	64287077	-	SB100X	167
chrX	72275973	72275973	-	SB100X	167
chr6	3631945	3631945	+	SB100X	167
chr6	26141301	26141301	+	SB100X	167
chr17	59547107	59547107	+	SB100X	167
chr15	63764704	63764704	+	SB100X	167
chr10	85151620	85151620	+	SB100X	167
chr5	154711753	154711753	+	SB100X	167
chr2	216095361	216095361	+	SB100X	167
chr1	28817031	28817031	-	SB100X	166
chr17	44981976	44981976	-	SB100X	166
chr18	50990657	50990657	-	SB100X	166
chr7	52960152	52960152	-	SB100X	166
chr9	89019976	89019976	-	SB100X	166
chr3	112976825	112976825	-	SB100X	166
chr12	113459314	113459314	-	SB100X	166
chr12	114174017	114174017	-	SB100X	166
chr1	7515260	7515260	+	SB100X	166
chr11	24522498	24522498	+	SB100X	166
chr3	34283935	34283935	+	SB100X	166
chr8	42574996	42574996	+	SB100X	166
chr17	59493941	59493941	+	SB100X	166
chr17	64650464	64650464	+	SB100X	166
chr13	110343445	110343445	+	SB100X	166
chr4	6117235	6117235	-	SB100X	165
chr17	10457348	10457348	-	SB100X	165
chr9	22091043	22091043	-	SB100X	165
chr5	24119762	24119762	-	SB100X	165
chr20	34618483	34618483	-	SB100X	165
chrX	54318776	54318776	-	SB100X	165
chr20	63260446	63260446	-	SB100X	165
chr11	63540962	63540962	-	SB100X	165
chr7	98276144	98276144	-	SB100X	165
chr5	157696327	157696327	-	SB100X	165
chr19	3698449	3698449	+	SB100X	165
chr4	3972663	3972663	+	SB100X	165
chr17	46868260	46868260	+	SB100X	165
chr15	66271705	66271705	+	SB100X	165
chr8	107415749	107415749	+	SB100X	165
chr9	112039833	112039833	+	SB100X	165
chrX	130178014	130178014	+	SB100X	165
chr2	133213009	133213009	+	SB100X	165
chr5	150638199	150638199	+	SB100X	165
chr9	22650878	22650878	-	SB100X	164
chr6	30745587	30745587	-	SB100X	164
chr19	42256725	42256725	-	SB100X	164
chr13	95414017	95414017	-	SB100X	164
chr5	147312569	147312569	-	SB100X	164
chr3	186238446	186238446	-	SB100X	164
chr6	3687746	3687746	+	SB100X	164
chr16	5246996	5246996	+	SB100X	164
chr16	6921290	6921290	+	SB100X	164
chrX	10923184	10923184	+	SB100X	164
chr22	25402950	25402950	+	SB100X	164
chr10	26803009	26803009	+	SB100X	164
chr13	61143991	61143991	+	SB100X	164
chr11	64752792	64752792	+	SB100X	164
chr15	96505960	96505960	+	SB100X	164
chr3	123090440	123090440	+	SB100X	164
chr3	128944330	128944330	+	SB100X	164
chr5	135328617	135328617	+	SB100X	164
chr18	7658890	7658890	-	SB100X	163
chr17	28641255	28641255	-	SB100X	163
chr5	76451475	76451475	-	SB100X	163
chr8	101365282	101365282	-	SB100X	163
chr4	151625553	151625553	-	SB100X	163
chr2	204357101	204357101	-	SB100X	163
chr9	12979250	12979250	+	SB100X	163
chr2	23123121	23123121	+	SB100X	163
chr7	64842494	64842494	+	SB100X	163
chr12	25149149	25149149	-	SB100X	162
chr9	33821464	33821464	-	SB100X	162
chr19	47723003	47723003	-	SB100X	162
chr10	52196742	52196742	-	SB100X	162
chr8	87130026	87130026	-	SB100X	162
chr5	94841470	94841470	-	SB100X	162
chr13	100819437	100819437	-	SB100X	162
chr1	110389830	110389830	-	SB100X	162
chr1	201193375	201193375	-	SB100X	162
chr2	224954641	224954641	-	SB100X	162
chr11	13680969	13680969	+	SB100X	162
chr17	39011065	39011065	+	SB100X	162
chr20	47650920	47650920	+	SB100X	162
chr5	57085668	57085668	+	SB100X	162
chr10	95664520	95664520	+	SB100X	162
chr9	127007643	127007643	+	SB100X	162
chr1	155797552	155797552	+	SB100X	162
chr1	5027565	5027565	-	SB100X	161
chr15	41302413	41302413	-	SB100X	161
chr15	43248839	43248839	-	SB100X	161
chr10	44742445	44742445	-	SB100X	161
chr16	50339260	50339260	-	SB100X	161
chr7	94837512	94837512	-	SB100X	161
chr7	147773379	147773379	-	SB100X	161
chr3	151183657	151183657	-	SB100X	161
chr22	23073879	23073879	+	SB100X	161
chr8	28368047	28368047	+	SB100X	161
chr19	29201244	29201244	+	SB100X	161
chr20	57461142	57461142	+	SB100X	161
chr7	6306907	6306907	-	SB100X	160
chr3	30484335	30484335	-	SB100X	160
chr17	44455209	44455209	-	SB100X	160
chr15	45100668	45100668	-	SB100X	160
chr2	113806856	113806856	-	SB100X	160
chr5	174989278	174989278	-	SB100X	160
chr4	183448542	183448542	-	SB100X	160
chr12	52140963	52140963	+	SB100X	160
chr19	52445472	52445472	+	SB100X	160
chr8	72352641	72352641	+	SB100X	160
chr14	92044664	92044664	+	SB100X	160
chr4	93842601	93842601	+	SB100X	160
chr7	149229302	149229302	+	SB100X	160
chr6	167244504	167244504	+	SB100X	160
chr2	28299313	28299313	-	SB100X	159
chr3	69812842	69812842	-	SB100X	159
chr11	126319036	126319036	-	SB100X	159
chr3	4867792	4867792	+	SB100X	159
chr19	5775064	5775064	+	SB100X	159
chr7	40767005	40767005	+	SB100X	159
chr6	65993773	65993773	+	SB100X	159
chr11	74635737	74635737	+	SB100X	159
chr14	89787466	89787466	+	SB100X	159
chr2	222513711	222513711	+	SB100X	159
chr18	7474578	7474578	-	SB100X	158
chr5	14138510	14138510	-	SB100X	158
chr13	23420014	23420014	-	SB100X	158
chr2	25425068	25425068	-	SB100X	158
chr12	31237446	31237446	-	SB100X	158
chr10	37910699	37910699	-	SB100X	158
chr2	43374358	43374358	-	SB100X	158
chr11	43404592	43404592	-	SB100X	158
chr10	75030859	75030859	-	SB100X	158
chr15	101216638	101216638	-	SB100X	158
chr1	194188673	194188673	-	SB100X	158
chr9	37869181	37869181	+	SB100X	158
chr1	44514627	44514627	+	SB100X	158
chr8	63743862	63743862	+	SB100X	158
chr11	117304452	117304452	+	SB100X	158
chr6	161636087	161636087	+	SB100X	158
chr20	2356702	2356702	-	SB100X	157
chr16	4293210	4293210	-	SB100X	157
chr18	23516532	23516532	-	SB100X	157
chr15	24677509	24677509	-	SB100X	157
chr20	58113597	58113597	-	SB100X	157
chr16	66864409	66864409	-	SB100X	157
chr3	99813414	99813414	-	SB100X	157
chr10	115117886	115117886	-	SB100X	157
chr6	3921935	3921935	+	SB100X	157
chr11	15764502	15764502	+	SB100X	157
chr11	44127473	44127473	+	SB100X	157
chr13	46660427	46660427	+	SB100X	157
chr3	48004964	48004964	+	SB100X	157
chr22	19773324	19773324	-	SB100X	156
chr1	19880938	19880938	-	SB100X	156
chr16	31518888	31518888	-	SB100X	156
chr17	38345321	38345321	-	SB100X	156
chr21	45060818	45060818	-	SB100X	156
chr16	56340932	56340932	-	SB100X	156
chr20	62941967	62941967	-	SB100X	156
chr17	81981840	81981840	-	SB100X	156
chr1	93222877	93222877	-	SB100X	156
chr1	35130722	35130722	+	SB100X	156
chr16	66831794	66831794	+	SB100X	156
chr1	78065696	78065696	+	SB100X	156
chr2	85921014	85921014	+	SB100X	156
chr1	153075005	153075005	+	SB100X	156
chr2	228703800	228703800	+	SB100X	156
chr13	21499733	21499733	-	SB100X	155
chr1	23111976	23111976	-	SB100X	155
chr8	42511801	42511801	-	SB100X	155
chr1	43023407	43023407	-	SB100X	155
chr20	53622437	53622437	-	SB100X	155
chr15	61149712	61149712	-	SB100X	155
chr1	62375282	62375282	-	SB100X	155
chr2	73969349	73969349	-	SB100X	155
chr2	239231397	239231397	-	SB100X	155
chr7	53189738	53189738	+	SB100X	155
chr20	64153458	64153458	+	SB100X	155
chrX	13857294	13857294	-	SB100X	154
chr1	15317931	15317931	-	SB100X	154
chr11	21912387	21912387	-	SB100X	154
chr2	45300691	45300691	-	SB100X	154
chr6	52336013	52336013	-	SB100X	154
chr20	52554585	52554585	-	SB100X	154
chr9	127760534	127760534	-	SB100X	154
chr6	537894	537894	+	SB100X	154
chr7	1885026	1885026	+	SB100X	154
chr20	22752235	22752235	+	SB100X	154
chr11	42194425	42194425	+	SB100X	154
chr20	48366105	48366105	+	SB100X	154
chr3	74442997	74442997	+	SB100X	154
chr12	106419845	106419845	+	SB100X	154
chr1	111766732	111766732	+	SB100X	154
chr11	116878014	116878014	+	SB100X	154
chr3	168865776	168865776	+	SB100X	154
chr1	211896833	211896833	+	SB100X	154
chr2	216406113	216406113	+	SB100X	154
chr16	19968963	19968963	-	SB100X	153
chr18	21469660	21469660	-	SB100X	153
chr12	56524728	56524728	-	SB100X	153
chr13	59737815	59737815	-	SB100X	153
chr9	107738268	107738268	-	SB100X	153
chr12	108690176	108690176	-	SB100X	153
chr13	112096732	112096732	-	SB100X	153
chr2	232234024	232234024	-	SB100X	153
chr1	10096302	10096302	+	SB100X	153
chr20	32761511	32761511	+	SB100X	153
chr13	49455947	49455947	+	SB100X	153
chr18	50746195	50746195	+	SB100X	153
chr7	133165885	133165885	+	SB100X	153
chr5	171436313	171436313	+	SB100X	153
chr2	208590145	208590145	+	SB100X	153
chr16	23151298	23151298	-	SB100X	152
chr19	33408034	33408034	-	SB100X	152
chr10	37653973	37653973	-	SB100X	152
chr2	85285850	85285850	-	SB100X	152
chr10	91585619	91585619	-	SB100X	152
chr10	92432123	92432123	-	SB100X	152
chr20	3556219	3556219	+	SB100X	152
chr11	6203392	6203392	+	SB100X	152
chr7	74089103	74089103	+	SB100X	152
chr3	133450461	133450461	+	SB100X	152
chr1	164565595	164565595	+	SB100X	152
chr14	20517322	20517322	-	SB100X	151
chr20	24832343	24832343	-	SB100X	151
chr4	25488941	25488941	-	SB100X	151
chr19	33125074	33125074	-	SB100X	151
chr15	62013755	62013755	-	SB100X	151
chr5	81880115	81880115	-	SB100X	151
chr9	121256501	121256501	-	SB100X	151
chr1	153238622	153238622	-	SB100X	151
chr11	4113972	4113972	+	SB100X	151
chr1	4353579	4353579	+	SB100X	151
chr6	5142576	5142576	+	SB100X	151
chr19	9795919	9795919	+	SB100X	151
chr19	18998203	18998203	+	SB100X	151
chr19	50958686	50958686	+	SB100X	151
chr6	52393768	52393768	+	SB100X	151
chr13	74162119	74162119	+	SB100X	151
chr12	75735081	75735081	+	SB100X	151
chr7	99886305	99886305	+	SB100X	151
chr2	207969674	207969674	+	SB100X	151
chr1	211776850	211776850	+	SB100X	151
chr11	24782743	24782743	-	SB100X	150
chr16	28860381	28860381	-	SB100X	150
chr2	42330144	42330144	-	SB100X	150
chr17	44444828	44444828	-	SB100X	150
chr12	125109956	125109956	-	SB100X	150
chr5	174125794	174125794	-	SB100X	150
chr1	203600368	203600368	-	SB100X	150
chr16	83205448	83205448	+	SB100X	150
chr14	103763209	103763209	+	SB100X	150
chr5	153944481	153944481	+	SB100X	150
chr3	167187430	167187430	+	SB100X	150
chr8	21287830	21287830	-	SB100X	149
chr11	35044763	35044763	-	SB100X	149
chr6	39019290	39019290	-	SB100X	149
chr21	40421656	40421656	-	SB100X	149
chr14	49593277	49593277	-	SB100X	149
chr14	103421200	103421200	-	SB100X	149
chr5	180587554	180587554	-	SB100X	149
chr1	185569665	185569665	-	SB100X	149
chr5	4858222	4858222	+	SB100X	149
chr10	9431719	9431719	+	SB100X	149
chr1	18234193	18234193	+	SB100X	149
chr22	32331511	32331511	+	SB100X	149
chr13	41905564	41905564	+	SB100X	149
chr17	74437465	74437465	+	SB100X	149
chr9	85498270	85498270	+	SB100X	149
chr9	92242703	92242703	+	SB100X	149
chr11	126900724	126900724	+	SB100X	149
chr7	131128686	131128686	+	SB100X	149
chr1	154871725	154871725	+	SB100X	149
chr11	2434114	2434114	-	SB100X	148
chr17	5159506	5159506	-	SB100X	148
chr10	20056397	20056397	-	SB100X	148
chr8	23559807	23559807	-	SB100X	148
chr8	28633830	28633830	-	SB100X	148
chr8	37504607	37504607	-	SB100X	148
chr14	43270072	43270072	-	SB100X	148
chr11	132857192	132857192	-	SB100X	148
chr11	135028959	135028959	-	SB100X	148
chr4	7889865	7889865	+	SB100X	148
chr16	16976574	16976574	+	SB100X	148
chr16	25250631	25250631	+	SB100X	148
chr1	34024423	34024423	+	SB100X	148
chr12	34060854	34060854	+	SB100X	148
chr11	44258849	44258849	+	SB100X	148
chr11	68106244	68106244	+	SB100X	148
chr6	75680133	75680133	+	SB100X	148
chr4	78363377	78363377	+	SB100X	148
chr16	85945660	85945660	+	SB100X	148
chr1	100881820	100881820	+	SB100X	148
chr9	136963135	136963135	+	SB100X	148
chr4	189286001	189286001	+	SB100X	148
chr1	194624827	194624827	+	SB100X	148
chr14	20696209	20696209	-	SB100X	147
chr10	37745461	37745461	-	SB100X	147
chr16	85696858	85696858	-	SB100X	147
chr7	157087069	157087069	-	SB100X	147
chr5	166613391	166613391	-	SB100X	147
chr2	192302354	192302354	-	SB100X	147
chr2	219549721	219549721	-	SB100X	147
chr19	19238646	19238646	+	SB100X	147
chr12	28732876	28732876	+	SB100X	147
chr13	34073045	34073045	+	SB100X	147
chr2	39005115	39005115	+	SB100X	147
chr16	50280659	50280659	+	SB100X	147
chr10	77825702	77825702	+	SB100X	147
chr2	233860145	233860145	+	SB100X	147
chr10	341752	341752	-	SB100X	146
chr16	413867	413867	-	SB100X	146
chr16	919762	919762	-	SB100X	146
chr19	5542213	5542213	-	SB100X	146
chr20	17862139	17862139	-	SB100X	146
chr9	30448131	30448131	-	SB100X	146
chr6	32991507	32991507	-	SB100X	146
chr10	35622483	35622483	-	SB100X	146
chr7	43291253	43291253	-	SB100X	146
chr6	55491302	55491302	-	SB100X	146
chr7	90281072	90281072	-	SB100X	146
chr11	103015622	103015622	-	SB100X	146
chr11	125158688	125158688	-	SB100X	146
chr2	127359489	127359489	-	SB100X	146
chr1	156616592	156616592	-	SB100X	146
chr19	1822177	1822177	+	SB100X	146
chr2	3921495	3921495	+	SB100X	146
chr14	39016885	39016885	+	SB100X	146
chr4	39586814	39586814	+	SB100X	146
chr2	42984133	42984133	+	SB100X	146
chr7	44774219	44774219	+	SB100X	146
chr15	65645990	65645990	+	SB100X	146
chr6	71286654	71286654	+	SB100X	146
chr6	119129296	119129296	+	SB100X	146
chr2	237091242	237091242	+	SB100X	146
chr7	1865008	1865008	-	SB100X	145
chr4	10040886	10040886	-	SB100X	145
chr2	17339457	17339457	-	SB100X	145
chr17	28058754	28058754	-	SB100X	145
chr2	50039476	50039476	-	SB100X	145
chr13	50463433	50463433	-	SB100X	145
chr18	51610380	51610380	-	SB100X	145
chr16	52798688	52798688	-	SB100X	145
chr14	58872988	58872988	-	SB100X	145
chr13	82713514	82713514	-	SB100X	145
chr5	113419088	113419088	-	SB100X	145
chr2	123405832	123405832	-	SB100X	145
chr2	151300329	151300329	-	SB100X	145
chr22	30538544	30538544	+	SB100X	145
chr16	33851834	33851834	+	SB100X	145
chr19	37786871	37786871	+	SB100X	145
chr20	39823947	39823947	+	SB100X	145
chr20	45163844	45163844	+	SB100X	145
chr9	84521721	84521721	+	SB100X	145
chr10	89665814	89665814	+	SB100X	145
chr1	93820583	93820583	+	SB100X	145
chr12	120508424	120508424	+	SB100X	145
chr10	122947842	122947842	+	SB100X	145
chr2	186450311	186450311	+	SB100X	145
chr11	11846102	11846102	-	SB100X	144
chr20	13183321	13183321	-	SB100X	144
chr6	37782676	37782676	-	SB100X	144
chr1	45620167	45620167	-	SB100X	144
chr4	73217983	73217983	-	SB100X	144
chr13	75391529	75391529	-	SB100X	144
chr17	80200863	80200863	-	SB100X	144
chr16	81354952	81354952	-	SB100X	144
chr7	88777532	88777532	-	SB100X	144
chr2	90383878	90383878	-	SB100X	144
chr14	100312088	100312088	-	SB100X	144
chr22	23487712	23487712	+	SB100X	144
chr16	27762540	27762540	+	SB100X	144
chr21	45348633	45348633	+	SB100X	144
chr2	47867780	47867780	+	SB100X	144
chr15	53694316	53694316	+	SB100X	144
chr11	77328651	77328651	+	SB100X	144
chr16	86305014	86305014	+	SB100X	144
chr11	128963788	128963788	+	SB100X	144
chr11	131796402	131796402	+	SB100X	144
chr1	173360626	173360626	+	SB100X	144
chr18	1040256	1040256	-	SB100X	143
chr17	28410858	28410858	-	SB100X	143
chr20	38327658	38327658	-	SB100X	143
chr15	41425977	41425977	-	SB100X	143
chr3	71025893	71025893	-	SB100X	143
chr2	86589273	86589273	-	SB100X	143
chr9	101372246	101372246	-	SB100X	143
chr6	168515845	168515845	-	SB100X	143
chr2	220161097	220161097	-	SB100X	143
chr3	28679633	28679633	+	SB100X	143
chr21	32426622	32426622	+	SB100X	143
chr20	37233093	37233093	+	SB100X	143
chr22	40382382	40382382	+	SB100X	143
chr6	73129565	73129565	+	SB100X	143
chr17	82201293	82201293	+	SB100X	143
chr9	92766344	92766344	+	SB100X	143
chr7	148814198	148814198	+	SB100X	143
chr5	165486333	165486333	+	SB100X	143
chr20	866352	866352	-	SB100X	142
chr5	14983557	14983557	-	SB100X	142
chr1	53748067	53748067	-	SB100X	142
chr3	64618968	64618968	-	SB100X	142
chr2	240463846	240463846	-	SB100X	142
chr8	881262	881262	+	SB100X	142
chr9	6093961	6093961	+	SB100X	142
chrY	21004425	21004425	+	SB100X	142
chr14	21585852	21585852	+	SB100X	142
chr9	31453439	31453439	+	SB100X	142
chr9	33788548	33788548	+	SB100X	142
chrX	46967552	46967552	+	SB100X	142
chr11	64475012	64475012	+	SB100X	142
chr15	88825463	88825463	+	SB100X	142
chr9	136885891	136885891	+	SB100X	142
chr16	12168117	12168117	-	SB100X	141
chr16	25089920	25089920	-	SB100X	141
chr4	32548798	32548798	-	SB100X	141
chr21	38927329	38927329	-	SB100X	141
chr3	54121193	54121193	-	SB100X	141
chr8	90687762	90687762	-	SB100X	141
chr3	111734049	111734049	-	SB100X	141
chr7	29215235	29215235	+	SB100X	141
chr22	40685488	40685488	+	SB100X	141
chr19	49589061	49589061	+	SB100X	141
chr20	52195504	52195504	+	SB100X	141
chr11	77170885	77170885	+	SB100X	141
chr5	112026065	112026065	+	SB100X	141
chr12	128567342	128567342	+	SB100X	141
chr2	164764626	164764626	+	SB100X	141
chr6	6724517	6724517	-	SB100X	140
chr16	14314574	14314574	-	SB100X	140
chr20	46535356	46535356	-	SB100X	140
chr7	47589413	47589413	-	SB100X	140
chr15	52750547	52750547	-	SB100X	140
chr6	61228020	61228020	-	SB100X	140
chr4	81319159	81319159	-	SB100X	140
chr11	116842349	116842349	-	SB100X	140
chr1	243382945	243382945	-	SB100X	140
chr20	6005392	6005392	+	SB100X	140
chr1	7299279	7299279	+	SB100X	140
chr16	12174184	12174184	+	SB100X	140
chr12	16335831	16335831	+	SB100X	140
chr5	40714298	40714298	+	SB100X	140
chr12	53750610	53750610	+	SB100X	140
chr2	80027341	80027341	+	SB100X	140
chr2	99187117	99187117	+	SB100X	140
chr9	124440747	124440747	+	SB100X	140
chr6	140187031	140187031	+	SB100X	140
chr6	148794625	148794625	+	SB100X	140
chr1	235197604	235197604	+	SB100X	140
chr20	9598422	9598422	-	SB100X	139
chr17	14413050	14413050	-	SB100X	139
chr20	38832500	38832500	-	SB100X	139
chr6	39874212	39874212	-	SB100X	139
chrX	41641394	41641394	-	SB100X	139
chr11	47131292	47131292	-	SB100X	139
chr16	53053598	53053598	-	SB100X	139
chr5	54759303	54759303	-	SB100X	139
chr14	56609498	56609498	-	SB100X	139
chr8	62946489	62946489	-	SB100X	139
chr3	66815700	66815700	-	SB100X	139
chr4	71047741	71047741	-	SB100X	139
chr15	94504278	94504278	-	SB100X	139
chr10	102261270	102261270	-	SB100X	139
chr9	107656253	107656253	-	SB100X	139
chr3	129018582	129018582	-	SB100X	139
chr2	238183651	238183651	-	SB100X	139
chr4	890213	890213	+	SB100X	139
chr20	2675766	2675766	+	SB100X	139
chr16	18816535	18816535	+	SB100X	139
chr12	23750885	23750885	+	SB100X	139
chr5	33982936	33982936	+	SB100X	139
chr18	37132619	37132619	+	SB100X	139
chr11	72800413	72800413	+	SB100X	139
chr13	97627375	97627375	+	SB100X	139
chr2	163473418	163473418	+	SB100X	139
chr1	173778130	173778130	+	SB100X	139
chr5	1302965	1302965	-	SB100X	138
chr16	22906877	22906877	-	SB100X	138
chr10	36527840	36527840	-	SB100X	138
chr22	40523789	40523789	-	SB100X	138
chr20	63461714	63461714	-	SB100X	138
chr13	95898195	95898195	-	SB100X	138
chr6	147834227	147834227	-	SB100X	138
chr2	191280058	191280058	-	SB100X	138
chr16	780980	780980	+	SB100X	138
chr18	8845803	8845803	+	SB100X	138
chr10	10793734	10793734	+	SB100X	138
chr13	21658597	21658597	+	SB100X	138
chr2	27524755	27524755	+	SB100X	138
chrX	37319241	37319241	+	SB100X	138
chr17	42868503	42868503	+	SB100X	138
chr11	46835265	46835265	+	SB100X	138
chr6	57082201	57082201	+	SB100X	138
chr4	122804334	122804334	+	SB100X	138
chr12	127982087	127982087	+	SB100X	138
chr2	135546501	135546501	+	SB100X	138
chr5	169917045	169917045	+	SB100X	138
chr2	232862420	232862420	+	SB100X	138
chr8	2359966	2359966	-	SB100X	137
chr2	2581400	2581400	-	SB100X	137
chr7	25119740	25119740	-	SB100X	137
chr3	36292875	36292875	-	SB100X	137
chr14	53805042	53805042	-	SB100X	137
chr16	58582940	58582940	-	SB100X	137
chr15	60373978	60373978	-	SB100X	137
chr10	62773647	62773647	-	SB100X	137
chr7	66647211	66647211	-	SB100X	137
chr16	69035930	69035930	-	SB100X	137
chrX	69411020	69411020	-	SB100X	137
chr4	116045900	116045900	-	SB100X	137
chr7	122598941	122598941	-	SB100X	137
chr12	130554435	130554435	-	SB100X	137
chr3	179510471	179510471	-	SB100X	137
chr4	184259226	184259226	-	SB100X	137
chr2	215889884	215889884	-	SB100X	137
chr1	242514941	242514941	-	SB100X	137
chr8	6685444	6685444	+	SB100X	137
chr6	8222742	8222742	+	SB100X	137
chr2	12267111	12267111	+	SB100X	137
chr19	13822537	13822537	+	SB100X	137
chr2	39317706	39317706	+	SB100X	137
chr15	43807819	43807819	+	SB100X	137
chr17	64976940	64976940	+	SB100X	137
chr17	71133875	71133875	+	SB100X	137
chr8	99253350	99253350	+	SB100X	137
chr13	100646906	100646906	+	SB100X	137
chr6	119430995	119430995	+	SB100X	137
chr12	122210268	122210268	+	SB100X	137
chr2	232868468	232868468	+	SB100X	137
chr9	1073114	1073114	-	SB100X	136
chr12	2217870	2217870	-	SB100X	136
chr1	10862912	10862912	-	SB100X	136
chr6	34811915	34811915	-	SB100X	136
chr10	43332565	43332565	-	SB100X	136
chr1	57511639	57511639	-	SB100X	136
chr7	64092758	64092758	-	SB100X	136
chr5	90406940	90406940	-	SB100X	136
chr5	112727	112727	+	SB100X	136
chr20	6747462	6747462	+	SB100X	136
chr18	10702998	10702998	+	SB100X	136
chr8	41693740	41693740	+	SB100X	136
chr18	44862690	44862690	+	SB100X	136
chr12	46699293	46699293	+	SB100X	136
chr17	58343342	58343342	+	SB100X	136
chr13	79521271	79521271	+	SB100X	136
chr11	95515758	95515758	+	SB100X	136
chr14	99462381	99462381	+	SB100X	136
chr11	101423638	101423638	+	SB100X	136
chr12	109636811	109636811	+	SB100X	136
chr13	109833220	109833220	+	SB100X	136
chr12	121200726	121200726	+	SB100X	136
chr11	39512552	39512552	-	SB100X	135
chr1	42946732	42946732	-	SB100X	135
chr11	46451801	46451801	-	SB100X	135
chr20	49770767	49770767	-	SB100X	135
chr12	52649977	52649977	-	SB100X	135
chr3	57386905	57386905	-	SB100X	135
chr14	81490109	81490109	-	SB100X	135
chr5	98000968	98000968	-	SB100X	135
chr7	115340934	115340934	-	SB100X	135
chr4	126956517	126956517	-	SB100X	135
chr2	234032821	234032821	-	SB100X	135
chr10	17076725	17076725	+	SB100X	135
chr7	17365700	17365700	+	SB100X	135
chr6	22265960	22265960	+	SB100X	135
chr1	27890382	27890382	+	SB100X	135
chr20	51755646	51755646	+	SB100X	135
chr11	61920556	61920556	+	SB100X	135
chr16	69586278	69586278	+	SB100X	135
chr16	83665052	83665052	+	SB100X	135
chr3	86846498	86846498	+	SB100X	135
chr7	104393316	104393316	+	SB100X	135
chr4	106269584	106269584	+	SB100X	135
chr2	119278296	119278296	+	SB100X	135
chr12	120089765	120089765	+	SB100X	135
chr1	169101927	169101927	+	SB100X	135
chr11	17297711	17297711	-	SB100X	134
chr6	32283461	32283461	-	SB100X	134
chr16	36152717	36152717	-	SB100X	134
chr6	43969652	43969652	-	SB100X	134
chr6	44330612	44330612	-	SB100X	134
chr13	48020940	48020940	-	SB100X	134
chr6	56858699	56858699	-	SB100X	134
chr16	71007323	71007323	-	SB100X	134
chr14	72341093	72341093	-	SB100X	134
chr3	101620153	101620153	-	SB100X	134
chr4	105751828	105751828	-	SB100X	134
chr13	110630628	110630628	-	SB100X	134
chr7	115308739	115308739	-	SB100X	134
chr12	124872003	124872003	-	SB100X	134
chr5	144409090	144409090	-	SB100X	134
chr2	145477270	145477270	-	SB100X	134
chr1	149971660	149971660	-	SB100X	134
chr6	167649076	167649076	-	SB100X	134
chr1	179628428	179628428	-	SB100X	134
chr12	20477661	20477661	+	SB100X	134
chr13	29435629	29435629	+	SB100X	134
chr17	33990168	33990168	+	SB100X	134
chr20	34320481	34320481	+	SB100X	134
chr20	34920031	34920031	+	SB100X	134
chr19	51581092	51581092	+	SB100X	134
chr16	53233355	53233355	+	SB100X	134
chr14	62395836	62395836	+	SB100X	134
chr17	75463629	75463629	+	SB100X	134
chr17	75936738	75936738	+	SB100X	134
chr9	92773359	92773359	+	SB100X	134
chr2	107059382	107059382	+	SB100X	134
chr12	118034715	118034715	+	SB100X	134
chr9	121384495	121384495	+	SB100X	134
chr1	171998257	171998257	+	SB100X	134
chr3	178191708	178191708	+	SB100X	134
chr11	668125	668125	-	SB100X	133
chr10	12701920	12701920	-	SB100X	133
chr19	13032672	13032672	-	SB100X	133
chr2	15148840	15148840	-	SB100X	133
chr6	15503706	15503706	-	SB100X	133
chr16	16915255	16915255	-	SB100X	133
chr8	26398988	26398988	-	SB100X	133
chr8	52672107	52672107	-	SB100X	133
chr6	70285436	70285436	-	SB100X	133
chr13	110014864	110014864	-	SB100X	133
chr9	137338097	137338097	-	SB100X	133
chr2	140541885	140541885	-	SB100X	133
chr1	204135386	204135386	-	SB100X	133
chr3	10760328	10760328	+	SB100X	133
chr16	11076022	11076022	+	SB100X	133
chr13	38007931	38007931	+	SB100X	133
chr3	38193692	38193692	+	SB100X	133
chr2	41210466	41210466	+	SB100X	133
chr6	48613371	48613371	+	SB100X	133
chr4	55948155	55948155	+	SB100X	133
chr3	67466820	67466820	+	SB100X	133
chr5	75276205	75276205	+	SB100X	133
chr7	77615904	77615904	+	SB100X	133
chr16	85447786	85447786	+	SB100X	133
chr7	101862209	101862209	+	SB100X	133
chr13	112664162	112664162	+	SB100X	133
chr3	126746104	126746104	+	SB100X	133
chr5	172821402	172821402	+	SB100X	133
chrX	3299825	3299825	-	SB100X	132
chr9	6315451	6315451	-	SB100X	132
chr17	28580962	28580962	-	SB100X	132
chr6	28727886	28727886	-	SB100X	132
chr2	69117239	69117239	-	SB100X	132
chr10	73590285	73590285	-	SB100X	132
chr11	74727550	74727550	-	SB100X	132
chr6	75256203	75256203	-	SB100X	132
chr13	98012613	98012613	-	SB100X	132
chr7	100437337	100437337	-	SB100X	132
chr5	111560277	111560277	-	SB100X	132
chr2	214439120	214439120	-	SB100X	132
chr10	934752	934752	+	SB100X	132
chr9	6450034	6450034	+	SB100X	132
chr6	13292983	13292983	+	SB100X	132
chr6	16102812	16102812	+	SB100X	132
chr2	19398242	19398242	+	SB100X	132
chr14	33552733	33552733	+	SB100X	132
chr11	34871700	34871700	+	SB100X	132
chr8	38759817	38759817	+	SB100X	132
chr1	45549516	45549516	+	SB100X	132
chr7	47631801	47631801	+	SB100X	132
chr12	52443686	52443686	+	SB100X	132
chr10	72221020	72221020	+	SB100X	132
chr9	72848493	72848493	+	SB100X	132
chr11	73355358	73355358	+	SB100X	132
chr7	92840577	92840577	+	SB100X	132
chr9	95206648	95206648	+	SB100X	132
chr8	98129772	98129772	+	SB100X	132
chr10	99318894	99318894	+	SB100X	132
chr8	128312079	128312079	+	SB100X	132
chr2	130338874	130338874	+	SB100X	132
chr1	178864612	178864612	+	SB100X	132
chr2	209580005	209580005	+	SB100X	132
chrX	322979	322979	-	SB100X	131
chr10	8349743	8349743	-	SB100X	131
chr22	19329452	19329452	-	SB100X	131
chr12	20810184	20810184	-	SB100X	131
chr17	29769430	29769430	-	SB100X	131
chr4	47446445	47446445	-	SB100X	131
chr18	50675931	50675931	-	SB100X	131
chr5	53093139	53093139	-	SB100X	131
chr17	55358502	55358502	-	SB100X	131
chr17	80167551	80167551	-	SB100X	131
chr4	99017481	99017481	-	SB100X	131
chr13	103413268	103413268	-	SB100X	131
chr4	142788931	142788931	-	SB100X	131
chr2	172994214	172994214	-	SB100X	131
chr18	8443638	8443638	+	SB100X	131
chr19	16684018	16684018	+	SB100X	131
chr10	22375257	22375257	+	SB100X	131
chr2	43376697	43376697	+	SB100X	131
chrX	44954423	44954423	+	SB100X	131
chr6	74474416	74474416	+	SB100X	131
chr11	79799358	79799358	+	SB100X	131
chr12	93572394	93572394	+	SB100X	131
chr1	184709977	184709977	+	SB100X	131
chr2	200080906	200080906	+	SB100X	131
chr16	4210209	4210209	-	SB100X	130
chr12	4925652	4925652	-	SB100X	130
chr1	5260003	5260003	-	SB100X	130
chr12	9478317	9478317	-	SB100X	130
chr20	20560107	20560107	-	SB100X	130
chr2	20659855	20659855	-	SB100X	130
chr11	31613386	31613386	-	SB100X	130
chr18	51312411	51312411	-	SB100X	130
chr13	51525106	51525106	-	SB100X	130
chr18	54775893	54775893	-	SB100X	130
chr2	59137875	59137875	-	SB100X	130
chr4	107728248	107728248	-	SB100X	130
chr12	117750876	117750876	-	SB100X	130
chr4	123660249	123660249	-	SB100X	130
chr2	237337491	237337491	-	SB100X	130
chr11	6114902	6114902	+	SB100X	130
chr6	6332382	6332382	+	SB100X	130
chr19	6561077	6561077	+	SB100X	130
chr16	19121099	19121099	+	SB100X	130
chr10	30290389	30290389	+	SB100X	130
chr5	31161381	31161381	+	SB100X	130
chr11	35428985	35428985	+	SB100X	130
chr7	43407457	43407457	+	SB100X	130
chr16	51555452	51555452	+	SB100X	130
chr20	61808964	61808964	+	SB100X	130
chr2	64025195	64025195	+	SB100X	130
chr14	74879504	74879504	+	SB100X	130
chr1	84262528	84262528	+	SB100X	130
chr13	88784475	88784475	+	SB100X	130
chr13	97247488	97247488	+	SB100X	130
chr8	98750672	98750672	+	SB100X	130
chr2	169012260	169012260	+	SB100X	130
chr8	10118398	10118398	-	SB100X	129
chr16	12644551	12644551	-	SB100X	129
chr22	22864793	22864793	-	SB100X	129
chr14	25732116	25732116	-	SB100X	129
chr20	33036517	33036517	-	SB100X	129
chr21	42887597	42887597	-	SB100X	129
chr21	45485687	45485687	-	SB100X	129
chrX	53922523	53922523	-	SB100X	129
chr16	63959480	63959480	-	SB100X	129
chr8	103972083	103972083	-	SB100X	129
chr4	106592126	106592126	-	SB100X	129
chr9	116364351	116364351	-	SB100X	129
chr9	121749243	121749243	-	SB100X	129
chr9	132104430	132104430	-	SB100X	129
chr3	133006096	133006096	-	SB100X	129
chr3	154018401	154018401	-	SB100X	129
chr2	176642256	176642256	-	SB100X	129
chr2	220563738	220563738	-	SB100X	129
chr1	234201263	234201263	-	SB100X	129
chr1	2453319	2453319	+	SB100X	129
chrX	12512224	12512224	+	SB100X	129
chr15	63040851	63040851	+	SB100X	129
chr2	73714779	73714779	+	SB100X	129
chr1	82926500	82926500	+	SB100X	129
chr16	89157744	89157744	+	SB100X	129
chr10	102523622	102523622	+	SB100X	129
chr3	105462697	105462697	+	SB100X	129
chr3	112481041	112481041	+	SB100X	129
chr4	135965458	135965458	+	SB100X	129
chr2	167345777	167345777	+	SB100X	129
chr2	177503598	177503598	+	SB100X	129
chr5	180684813	180684813	+	SB100X	129
chr2	215786983	215786983	+	SB100X	129
chr2	227943920	227943920	+	SB100X	129
chr9	4255416	4255416	-	SB100X	128
chr20	5989246	5989246	-	SB100X	128
chr11	13298198	13298198	-	SB100X	128
chr22	23250446	23250446	-	SB100X	128
chr16	23664355	23664355	-	SB100X	128
chr19	29157015	29157015	-	SB100X	128
chr7	37521591	37521591	-	SB100X	128
chr1	39954379	39954379	-	SB100X	128
chr7	47961184	47961184	-	SB100X	128
chr16	48798928	48798928	-	SB100X	128
chr13	49638099	49638099	-	SB100X	128
chr3	60908443	60908443	-	SB100X	128
chr2	66555152	66555152	-	SB100X	128
chr8	66965629	66965629	-	SB100X	128
chr4	69705045	69705045	-	SB100X	128
chr5	74991972	74991972	-	SB100X	128
chr3	75427987	75427987	-	SB100X	128
chr9	87812225	87812225	-	SB100X	128
chrX	97018843	97018843	-	SB100X	128
chrX	98203227	98203227	-	SB100X	128
chr7	121718312	121718312	-	SB100X	128
chr11	133523590	133523590	-	SB100X	128
chr6	169289956	169289956	-	SB100X	128
chr19	3560350	3560350	+	SB100X	128
chr17	20144600	20144600	+	SB100X	128
chr3	21545117	21545117	+	SB100X	128
chr20	24231892	24231892	+	SB100X	128
chr18	24589353	24589353	+	SB100X	128
chr20	46956657	46956657	+	SB100X	128
chr20	47069059	47069059	+	SB100X	128
chr17	47839219	47839219	+	SB100X	128
chr11	65685655	65685655	+	SB100X	128
chr10	69770117	69770117	+	SB100X	128
chr5	103861521	103861521	+	SB100X	128
chr12	126433743	126433743	+	SB100X	128
chr9	130930030	130930030	+	SB100X	128
chr9	132791888	132791888	+	SB100X	128
chr5	157739922	157739922	+	SB100X	128
chr16	26296857	26296857	-	SB100X	127
chr21	35819007	35819007	-	SB100X	127
chr20	35898398	35898398	-	SB100X	127
chr6	43787926	43787926	-	SB100X	127
chr4	56588040	56588040	-	SB100X	127
chr14	59517299	59517299	-	SB100X	127
chr6	89897237	89897237	-	SB100X	127
chr9	95390631	95390631	-	SB100X	127
chr9	97684445	97684445	-	SB100X	127
chr9	106964085	106964085	-	SB100X	127
chr11	110619585	110619585	-	SB100X	127
chrX	135694331	135694331	-	SB100X	127
chr6	137553014	137553014	-	SB100X	127
chr6	146061411	146061411	-	SB100X	127
chr1	244033058	244033058	-	SB100X	127
chr7	6688828	6688828	+	SB100X	127
chr3	13303800	13303800	+	SB100X	127
chr2	28903751	28903751	+	SB100X	127
chr5	30126839	30126839	+	SB100X	127
chr6	44377739	44377739	+	SB100X	127
chr13	44982363	44982363	+	SB100X	127
chr15	55854410	55854410	+	SB100X	127
chr5	57570343	57570343	+	SB100X	127
chr10	61138033	61138033	+	SB100X	127
chr10	63894244	63894244	+	SB100X	127
chr15	73527972	73527972	+	SB100X	127
chr11	73888816	73888816	+	SB100X	127
chr1	77993840	77993840	+	SB100X	127
chr9	83217123	83217123	+	SB100X	127
chr6	111168655	111168655	+	SB100X	127
chr4	122531978	122531978	+	SB100X	127
chr9	123128494	123128494	+	SB100X	127
chr2	6987433	6987433	-	SB100X	126
chr16	22665568	22665568	-	SB100X	126
chr10	30306006	30306006	-	SB100X	126
chr19	40126700	40126700	-	SB100X	126
chr17	41195551	41195551	-	SB100X	126
chr15	44693118	44693118	-	SB100X	126
chr22	49877085	49877085	-	SB100X	126
chr11	63867301	63867301	-	SB100X	126
chr11	64862343	64862343	-	SB100X	126
chr11	67099037	67099037	-	SB100X	126
chr11	75820936	75820936	-	SB100X	126
chr6	120710199	120710199	-	SB100X	126
chr6	130014572	130014572	-	SB100X	126
chr8	143236640	143236640	-	SB100X	126
chr4	173224510	173224510	-	SB100X	126
chr19	5848987	5848987	+	SB100X	126
chr12	6816886	6816886	+	SB100X	126
chr6	11644142	11644142	+	SB100X	126
chr17	32115835	32115835	+	SB100X	126
chr2	37224194	37224194	+	SB100X	126
chr8	50304496	50304496	+	SB100X	126
chr2	71728468	71728468	+	SB100X	126
chr1	74707361	74707361	+	SB100X	126
chr13	100739430	100739430	+	SB100X	126
chr1	115916400	115916400	+	SB100X	126
chrX	121367893	121367893	+	SB100X	126
chr12	123133867	123133867	+	SB100X	126
chr2	125775516	125775516	+	SB100X	126
chr5	143694995	143694995	+	SB100X	126
chr4	158910968	158910968	+	SB100X	126
chr2	3129560	3129560	-	SB100X	125
chr5	3896402	3896402	-	SB100X	125
chr1	12572904	12572904	-	SB100X	125
chr4	13146686	13146686	-	SB100X	125
chr6	14554442	14554442	-	SB100X	125
chr12	23829706	23829706	-	SB100X	125
chr10	27051771	27051771	-	SB100X	125
chr18	29688508	29688508	-	SB100X	125
chr9	34001464	34001464	-	SB100X	125
chr18	54114958	54114958	-	SB100X	125
chr15	54617086	54617086	-	SB100X	125
chr14	70906057	70906057	-	SB100X	125
chr16	72369342	72369342	-	SB100X	125
chr10	100463566	100463566	-	SB100X	125
chr2	113287946	113287946	-	SB100X	125
chr1	116706651	116706651	-	SB100X	125
chrX	123157788	123157788	-	SB100X	125
chr10	125382103	125382103	-	SB100X	125
chr2	136684866	136684866	-	SB100X	125
chr6	157386732	157386732	-	SB100X	125
chr20	4222852	4222852	+	SB100X	125
chr19	4253044	4253044	+	SB100X	125
chr7	7904043	7904043	+	SB100X	125
chr16	11643195	11643195	+	SB100X	125
chr8	25618119	25618119	+	SB100X	125
chr19	30533270	30533270	+	SB100X	125
chr13	54768595	54768595	+	SB100X	125
chr12	59354432	59354432	+	SB100X	125
chr6	70777615	70777615	+	SB100X	125
chr2	71884389	71884389	+	SB100X	125
chr2	85677150	85677150	+	SB100X	125
chr16	85858425	85858425	+	SB100X	125
chr14	92874574	92874574	+	SB100X	125
chr15	98771645	98771645	+	SB100X	125
chr8	119186042	119186042	+	SB100X	125
chr7	128664039	128664039	+	SB100X	125
chr6	6882690	6882690	-	SB100X	124
chr18	11903649	11903649	-	SB100X	124
chr12	31054080	31054080	-	SB100X	124
chr1	32508204	32508204	-	SB100X	124
chr17	33842703	33842703	-	SB100X	124
chr1	36979520	36979520	-	SB100X	124
chrX	40015941	40015941	-	SB100X	124
chr20	42661599	42661599	-	SB100X	124
chr20	44318540	44318540	-	SB100X	124
chr14	54877998	54877998	-	SB100X	124
chr5	61055078	61055078	-	SB100X	124
chr1	62494943	62494943	-	SB100X	124
chr4	68058309	68058309	-	SB100X	124
chr11	74225852	74225852	-	SB100X	124
chr12	75917359	75917359	-	SB100X	124
chr2	86443369	86443369	-	SB100X	124
chr12	93846241	93846241	-	SB100X	124
chr7	94615392	94615392	-	SB100X	124
chr5	95274465	95274465	-	SB100X	124
chr10	112995133	112995133	-	SB100X	124
chr6	145838016	145838016	-	SB100X	124
chr3	158680701	158680701	-	SB100X	124
chr2	194284619	194284619	-	SB100X	124
chr11	2865403	2865403	+	SB100X	124
chr2	6781731	6781731	+	SB100X	124
chr3	15068824	15068824	+	SB100X	124
chr5	18517591	18517591	+	SB100X	124
chr11	18584270	18584270	+	SB100X	124
chr5	44454790	44454790	+	SB100X	124
chrX	49161716	49161716	+	SB100X	124
chr18	60411361	60411361	+	SB100X	124
chr7	64079594	64079594	+	SB100X	124
chr5	65779002	65779002	+	SB100X	124
chr1	67048705	67048705	+	SB100X	124
chr6	76668527	76668527	+	SB100X	124
chr17	77862249	77862249	+	SB100X	124
chr14	85748200	85748200	+	SB100X	124
chr3	89598347	89598347	+	SB100X	124
chr8	90010502	90010502	+	SB100X	124
chr11	96343965	96343965	+	SB100X	124
chr9	105237674	105237674	+	SB100X	124
chr10	127871461	127871461	+	SB100X	124
chr6	142374495	142374495	+	SB100X	124
chr7	2651594	2651594	-	SB100X	123
chr16	31593546	31593546	-	SB100X	123
chr4	39162495	39162495	-	SB100X	123
chr20	44701973	44701973	-	SB100X	123
chr4	45706585	45706585	-	SB100X	123
chr14	58243089	58243089	-	SB100X	123
chr17	81253452	81253452	-	SB100X	123
chr12	81561580	81561580	-	SB100X	123
chr6	124095203	124095203	-	SB100X	123
chr5	132038196	132038196	-	SB100X	123
chr3	133766950	133766950	-	SB100X	123
chr2	235828544	235828544	-	SB100X	123
chr10	25779574	25779574	+	SB100X	123
chr22	26621069	26621069	+	SB100X	123
chr13	27154360	27154360	+	SB100X	123
chr7	36258974	36258974	+	SB100X	123
chr14	37439148	37439148	+	SB100X	123
chr14	46322365	46322365	+	SB100X	123
chr8	48066451	48066451	+	SB100X	123
chr16	51095199	51095199	+	SB100X	123
chr12	58848947	58848947	+	SB100X	123
chr7	66463304	66463304	+	SB100X	123
chr17	79153810	79153810	+	SB100X	123
chr8	86278138	86278138	+	SB100X	123
chr16	89754359	89754359	+	SB100X	123
chr12	104984206	104984206	+	SB100X	123
chr4	111392811	111392811	+	SB100X	123
chr8	117533663	117533663	+	SB100X	123
chr7	152934243	152934243	+	SB100X	123
chr5	154947749	154947749	+	SB100X	123
chr6	155200089	155200089	+	SB100X	123
chr5	178131899	178131899	+	SB100X	123
chr18	11681496	11681496	-	SB100X	122
chr16	16121000	16121000	-	SB100X	122
chrX	24176868	24176868	-	SB100X	122
chr5	26638251	26638251	-	SB100X	122
chr7	44792539	44792539	-	SB100X	122
chr17	72042578	72042578	-	SB100X	122
chr1	72198058	72198058	-	SB100X	122
chr11	72810702	72810702	-	SB100X	122
chr5	91665799	91665799	-	SB100X	122
chr7	96256482	96256482	-	SB100X	122
chr5	99021578	99021578	-	SB100X	122
chr3	100841551	100841551	-	SB100X	122
chr7	101344468	101344468	-	SB100X	122
chr2	239607190	239607190	-	SB100X	122
chr16	24780280	24780280	+	SB100X	122
chr14	39122482	39122482	+	SB100X	122
chr17	41384947	41384947	+	SB100X	122
chr6	52326024	52326024	+	SB100X	122
chr17	58043799	58043799	+	SB100X	122
chr17	73087201	73087201	+	SB100X	122
chr1	85462643	85462643	+	SB100X	122
chr12	115009445	115009445	+	SB100X	122
chr12	118298768	118298768	+	SB100X	122
chr5	119913196	119913196	+	SB100X	122
chr9	127807839	127807839	+	SB100X	122
chr1	194656137	194656137	+	SB100X	122
chr1	20161462	20161462	-	SB100X	121
chr9	20999506	20999506	-	SB100X	121
chr17	34607977	34607977	-	SB100X	121
chr20	41324581	41324581	-	SB100X	121
chr7	43520212	43520212	-	SB100X	121
chr9	68673406	68673406	-	SB100X	121
chr5	78801884	78801884	-	SB100X	121
chr1	93598993	93598993	-	SB100X	121
chr13	96372394	96372394	-	SB100X	121
chr5	164321937	164321937	-	SB100X	121
chr20	17612116	17612116	+	SB100X	121
chr13	25568491	25568491	+	SB100X	121
chr20	38338042	38338042	+	SB100X	121
chr7	38815762	38815762	+	SB100X	121
chr15	73959364	73959364	+	SB100X	121
chr7	74383593	74383593	+	SB100X	121
chr8	81737575	81737575	+	SB100X	121
chr10	93103517	93103517	+	SB100X	121
chr14	93150504	93150504	+	SB100X	121
chr6	134350874	134350874	+	SB100X	121
chr2	135868722	135868722	+	SB100X	121
chr7	151807566	151807566	+	SB100X	121
chr3	154675600	154675600	+	SB100X	121
chr3	191737385	191737385	+	SB100X	121
chr4	3553218	3553218	-	SB100X	120
chr7	4717796	4717796	-	SB100X	120
chr12	7258342	7258342	-	SB100X	120
chr6	7517331	7517331	-	SB100X	120
chr10	13534619	13534619	-	SB100X	120
chr19	14830541	14830541	-	SB100X	120
chr4	24824920	24824920	-	SB100X	120
chr21	38875978	38875978	-	SB100X	120
chr6	41753896	41753896	-	SB100X	120
chr5	59116311	59116311	-	SB100X	120
chr4	66287931	66287931	-	SB100X	120
chr10	69794648	69794648	-	SB100X	120
chr17	75136930	75136930	-	SB100X	120
chr1	88341465	88341465	-	SB100X	120
chr12	126818321	126818321	-	SB100X	120
chr2	193726070	193726070	-	SB100X	120
chr8	661739	661739	+	SB100X	120
chr1	2148242	2148242	+	SB100X	120
chr10	3742384	3742384	+	SB100X	120
chr4	4553710	4553710	+	SB100X	120
chr16	11082091	11082091	+	SB100X	120
chr17	28542188	28542188	+	SB100X	120
chr1	31177999	31177999	+	SB100X	120
chr16	69375650	69375650	+	SB100X	120
chr2	73254547	73254547	+	SB100X	120
chr17	80770197	80770197	+	SB100X	120
chr16	87287902	87287902	+	SB100X	120
chr9	105208642	105208642	+	SB100X	120
chr2	107655715	107655715	+	SB100X	120
chr8	114351351	114351351	+	SB100X	120
chr3	119453286	119453286	+	SB100X	120
chr3	121543421	121543421	+	SB100X	120
chr5	147187141	147187141	+	SB100X	120
chr5	159977244	159977244	+	SB100X	120
chr19	6724018	6724018	-	SB100X	119
chr1	10877813	10877813	-	SB100X	119
chr2	11805502	11805502	-	SB100X	119
chr22	25629467	25629467	-	SB100X	119
chr3	48342917	48342917	-	SB100X	119
chr4	49136097	49136097	-	SB100X	119
chr11	61351770	61351770	-	SB100X	119
chr10	69472466	69472466	-	SB100X	119
chr12	69491658	69491658	-	SB100X	119
chr18	69659388	69659388	-	SB100X	119
chr4	69852072	69852072	-	SB100X	119
chr15	76319962	76319962	-	SB100X	119
chr10	78806100	78806100	-	SB100X	119
chr9	79462455	79462455	-	SB100X	119
chr1	86962092	86962092	-	SB100X	119
chr14	97079727	97079727	-	SB100X	119
chr6	109006784	109006784	-	SB100X	119
chr13	112163081	112163081	-	SB100X	119
chr11	120951338	120951338	-	SB100X	119
chr10	124332194	124332194	-	SB100X	119
chr2	160690921	160690921	-	SB100X	119
chr2	20124374	20124374	+	SB100X	119
chr8	22337238	22337238	+	SB100X	119
chr2	24072378	24072378	+	SB100X	119
chr21	34346181	34346181	+	SB100X	119
chr14	37789513	37789513	+	SB100X	119
chr6	56602418	56602418	+	SB100X	119
chr13	57547614	57547614	+	SB100X	119
chr16	59292272	59292272	+	SB100X	119
chr20	61194718	61194718	+	SB100X	119
chr13	63084937	63084937	+	SB100X	119
chr16	81586973	81586973	+	SB100X	119
chr4	83138660	83138660	+	SB100X	119
chr7	99512897	99512897	+	SB100X	119
chr12	104734430	104734430	+	SB100X	119
chr12	121469505	121469505	+	SB100X	119
chr8	126083892	126083892	+	SB100X	119
chr7	148808916	148808916	+	SB100X	119
chr3	156015523	156015523	+	SB100X	119
chr2	160590087	160590087	+	SB100X	119
chr5	163851093	163851093	+	SB100X	119
chr5	178230215	178230215	+	SB100X	119
chr5	977861	977861	-	SB100X	118
chr5	1300433	1300433	-	SB100X	118
chr16	6424733	6424733	-	SB100X	118
chr20	9040319	9040319	-	SB100X	118
chr19	10521066	10521066	-	SB100X	118
chr7	11859082	11859082	-	SB100X	118
chr3	20218056	20218056	-	SB100X	118
chr12	27187186	27187186	-	SB100X	118
chr7	36200346	36200346	-	SB100X	118
chr6	36471321	36471321	-	SB100X	118
chr3	54027963	54027963	-	SB100X	118
chr14	58944916	58944916	-	SB100X	118
chr10	70839634	70839634	-	SB100X	118
chr17	75438498	75438498	-	SB100X	118
chr5	87804024	87804024	-	SB100X	118
chr1	99688045	99688045	-	SB100X	118
chr12	101249232	101249232	-	SB100X	118
chr9	114675669	114675669	-	SB100X	118
chr3	115906357	115906357	-	SB100X	118
chr12	120995871	120995871	-	SB100X	118
chr3	128120712	128120712	-	SB100X	118
chr10	129141742	129141742	-	SB100X	118
chr5	150834584	150834584	-	SB100X	118
chr3	196625450	196625450	-	SB100X	118
chr1	200217949	200217949	-	SB100X	118
chr2	216399333	216399333	-	SB100X	118
chr17	2147058	2147058	+	SB100X	118
chr1	2813818	2813818	+	SB100X	118
chr19	2854736	2854736	+	SB100X	118
chr9	5252517	5252517	+	SB100X	118
chr9	10685972	10685972	+	SB100X	118
chr10	12429654	12429654	+	SB100X	118
chr6	16718761	16718761	+	SB100X	118
chr17	17034307	17034307	+	SB100X	118
chr12	30086570	30086570	+	SB100X	118
chr2	81208755	81208755	+	SB100X	118
chr16	86552224	86552224	+	SB100X	118
chr4	99985599	99985599	+	SB100X	118
chr9	101188763	101188763	+	SB100X	118
chr14	103144135	103144135	+	SB100X	118
chr5	128692789	128692789	+	SB100X	118
chr7	130852079	130852079	+	SB100X	118
chr12	132479545	132479545	+	SB100X	118
chr2	164808977	164808977	+	SB100X	118
chr2	191653992	191653992	+	SB100X	118
chr1	204102851	204102851	+	SB100X	118
chr1	210441910	210441910	+	SB100X	118
chr1	213306944	213306944	+	SB100X	118
chr17	1631942	1631942	-	SB100X	117
chr4	5677178	5677178	-	SB100X	117
chr10	10213864	10213864	-	SB100X	117
chr1	16959393	16959393	-	SB100X	117
chr17	29244075	29244075	-	SB100X	117
chr7	38293225	38293225	-	SB100X	117
chr14	52451899	52451899	-	SB100X	117
chrX	53110099	53110099	-	SB100X	117
chr20	54171273	54171273	-	SB100X	117
chr16	57319552	57319552	-	SB100X	117
chr3	67289666	67289666	-	SB100X	117
chr14	76176705	76176705	-	SB100X	117
chr5	80386264	80386264	-	SB100X	117
chr12	101522883	101522883	-	SB100X	117
chr2	103989169	103989169	-	SB100X	117
chr7	112325813	112325813	-	SB100X	117
chr3	127446125	127446125	-	SB100X	117
chr5	172429676	172429676	-	SB100X	117
chr4	172730048	172730048	-	SB100X	117
chr3	175251122	175251122	-	SB100X	117
chr19	1472386	1472386	+	SB100X	117
chr19	6791155	6791155	+	SB100X	117
chr3	8812236	8812236	+	SB100X	117
chr7	12201321	12201321	+	SB100X	117
chr19	57094817	57094817	+	SB100X	117
chr12	57559676	57559676	+	SB100X	117
chr14	64920609	64920609	+	SB100X	117
chr2	65646236	65646236	+	SB100X	117
chr11	68900785	68900785	+	SB100X	117
chr10	75474116	75474116	+	SB100X	117
chr15	83048832	83048832	+	SB100X	117
chr9	114524368	114524368	+	SB100X	117
chr5	118411599	118411599	+	SB100X	117
chr3	129458990	129458990	+	SB100X	117
chr8	143784177	143784177	+	SB100X	117
chr5	146923293	146923293	+	SB100X	117
chr6	160595000	160595000	+	SB100X	117
chr3	183632225	183632225	+	SB100X	117
chr3	185372107	185372107	+	SB100X	117
chr20	159716	159716	-	SB100X	116
chr6	13540734	13540734	-	SB100X	116
chr12	20421217	20421217	-	SB100X	116
chr14	24150691	24150691	-	SB100X	116
chr19	24193348	24193348	-	SB100X	116
chr16	28062148	28062148	-	SB100X	116
chr10	29023701	29023701	-	SB100X	116
chr21	36003217	36003217	-	SB100X	116
chr7	43228630	43228630	-	SB100X	116
chr20	44382628	44382628	-	SB100X	116
chr19	53754671	53754671	-	SB100X	116
chr17	80473383	80473383	-	SB100X	116
chr9	84519821	84519821	-	SB100X	116
chr2	103878510	103878510	-	SB100X	116
chr7	138091979	138091979	-	SB100X	116
chr2	151905120	151905120	-	SB100X	116
chr3	187492574	187492574	-	SB100X	116
chr1	190820563	190820563	-	SB100X	116
chr2	232081191	232081191	-	SB100X	116
chr6	412584	412584	+	SB100X	116
chr17	6790924	6790924	+	SB100X	116
chr21	15195912	15195912	+	SB100X	116
chr19	21297021	21297021	+	SB100X	116
chr12	23632534	23632534	+	SB100X	116
chr16	23822136	23822136	+	SB100X	116
chr6	26316515	26316515	+	SB100X	116
chr9	34136503	34136503	+	SB100X	116
chr1	36161596	36161596	+	SB100X	116
chr1	49149960	49149960	+	SB100X	116
chr7	49676466	49676466	+	SB100X	116
chr15	57022071	57022071	+	SB100X	116
chr8	73708196	73708196	+	SB100X	116
chr9	82450025	82450025	+	SB100X	116
chr2	86473153	86473153	+	SB100X	116
chr9	87088852	87088852	+	SB100X	116
chr14	104411749	104411749	+	SB100X	116
chr2	128349623	128349623	+	SB100X	116
chr6	132108269	132108269	+	SB100X	116
chr5	142492916	142492916	+	SB100X	116
chr11	3845007	3845007	-	SB100X	115
chr20	4897551	4897551	-	SB100X	115
chr3	11247635	11247635	-	SB100X	115
chr18	11484076	11484076	-	SB100X	115
chr16	12428738	12428738	-	SB100X	115
chr17	14781118	14781118	-	SB100X	115
chr9	18169934	18169934	-	SB100X	115
chr2	36038856	36038856	-	SB100X	115
chr20	46139161	46139161	-	SB100X	115
chr14	63381038	63381038	-	SB100X	115
chr11	77646048	77646048	-	SB100X	115
chr15	78404235	78404235	-	SB100X	115
chrX	86382082	86382082	-	SB100X	115
chr3	108021720	108021720	-	SB100X	115
chr9	108361561	108361561	-	SB100X	115
chr6	108588993	108588993	-	SB100X	115
chr11	120147122	120147122	-	SB100X	115
chr3	136570594	136570594	-	SB100X	115
chr2	169893390	169893390	-	SB100X	115
chr7	3195804	3195804	+	SB100X	115
chr11	6608245	6608245	+	SB100X	115
chr16	15266966	15266966	+	SB100X	115
chr12	21681371	21681371	+	SB100X	115
chr2	27176241	27176241	+	SB100X	115
chr17	28810892	28810892	+	SB100X	115
chr14	36385438	36385438	+	SB100X	115
chr22	38558743	38558743	+	SB100X	115
chr17	40083657	40083657	+	SB100X	115
chr1	44511952	44511952	+	SB100X	115
chr12	47754173	47754173	+	SB100X	115
chr17	52609283	52609283	+	SB100X	115
chr2	54507651	54507651	+	SB100X	115
chr16	61386703	61386703	+	SB100X	115
chr4	66052083	66052083	+	SB100X	115
chr14	68242612	68242612	+	SB100X	115
chr16	68564904	68564904	+	SB100X	115
chr3	71533460	71533460	+	SB100X	115
chr16	75313932	75313932	+	SB100X	115
chr7	92282448	92282448	+	SB100X	115
chr11	118693856	118693856	+	SB100X	115
chr10	119991328	119991328	+	SB100X	115
chr3	154406539	154406539	+	SB100X	115
chr2	175832569	175832569	+	SB100X	115
chr18	486021	486021	-	SB100X	114
chr5	14947855	14947855	-	SB100X	114
chr11	18187129	18187129	-	SB100X	114
chr11	18930653	18930653	-	SB100X	114
chr13	27597716	27597716	-	SB100X	114
chr15	40736663	40736663	-	SB100X	114
chr7	44497582	44497582	-	SB100X	114
chr20	48261336	48261336	-	SB100X	114
chr12	50974500	50974500	-	SB100X	114
chr2	51749185	51749185	-	SB100X	114
chr17	56907891	56907891	-	SB100X	114
chr11	65120165	65120165	-	SB100X	114
chr11	67859506	67859506	-	SB100X	114
chr12	72290716	72290716	-	SB100X	114
chr18	74394200	74394200	-	SB100X	114
chr16	87465398	87465398	-	SB100X	114
chr2	96628341	96628341	-	SB100X	114
chr11	97402524	97402524	-	SB100X	114
chr12	100554362	100554362	-	SB100X	114
chr9	105453017	105453017	-	SB100X	114
chr12	109391433	109391433	-	SB100X	114
chr4	113010194	113010194	-	SB100X	114
chr7	116985034	116985034	-	SB100X	114
chr7	118208582	118208582	-	SB100X	114
chr2	124894282	124894282	-	SB100X	114
chr12	127735536	127735536	-	SB100X	114
chr4	161370992	161370992	-	SB100X	114
chr5	172044651	172044651	-	SB100X	114
chr1	186709377	186709377	-	SB100X	114
chr2	204951258	204951258	-	SB100X	114
chr1	9350016	9350016	+	SB100X	114
chr12	16673636	16673636	+	SB100X	114
chr9	22567293	22567293	+	SB100X	114
chr1	29169310	29169310	+	SB100X	114
chr22	29780492	29780492	+	SB100X	114
chr3	45461243	45461243	+	SB100X	114
chr20	53778457	53778457	+	SB100X	114
chr11	60849428	60849428	+	SB100X	114
chrX	85839665	85839665	+	SB100X	114
chr9	92676485	92676485	+	SB100X	114
chr7	92747787	92747787	+	SB100X	114
chr11	105917702	105917702	+	SB100X	114
chr10	110557268	110557268	+	SB100X	114
chr10	114301184	114301184	+	SB100X	114
chr5	120416950	120416950	+	SB100X	114
chr11	122976157	122976157	+	SB100X	114
chr2	141740759	141740759	+	SB100X	114
chr1	183856649	183856649	+	SB100X	114
chr2	218998368	218998368	+	SB100X	114
chr19	4226630	4226630	-	SB100X	113
chr6	8513587	8513587	-	SB100X	113
chr10	31236832	31236832	-	SB100X	113
chr12	43212512	43212512	-	SB100X	113
chr2	47162438	47162438	-	SB100X	113
chr22	50723088	50723088	-	SB100X	113
chr20	52910182	52910182	-	SB100X	113
chr12	55887519	55887519	-	SB100X	113
chr2	62270675	62270675	-	SB100X	113
chr2	65551385	65551385	-	SB100X	113
chr3	69005138	69005138	-	SB100X	113
chr16	69858789	69858789	-	SB100X	113
chr16	72760855	72760855	-	SB100X	113
chr12	78596471	78596471	-	SB100X	113
chr9	93393451	93393451	-	SB100X	113
chr15	93664474	93664474	-	SB100X	113
chr12	102149799	102149799	-	SB100X	113
chr13	109725408	109725408	-	SB100X	113
chr2	112310757	112310757	-	SB100X	113
chr9	123798073	123798073	-	SB100X	113
chr1	205072703	205072703	-	SB100X	113
chr16	1507479	1507479	+	SB100X	113
chr9	14478792	14478792	+	SB100X	113
chr1	18490468	18490468	+	SB100X	113
chr2	28032959	28032959	+	SB100X	113
chr2	35118432	35118432	+	SB100X	113
chr5	36476394	36476394	+	SB100X	113
chr17	37712149	37712149	+	SB100X	113
chr15	38804137	38804137	+	SB100X	113
chr19	43077157	43077157	+	SB100X	113
chr14	46962144	46962144	+	SB100X	113
chr8	47608486	47608486	+	SB100X	113
chr13	50669587	50669587	+	SB100X	113
chr3	56573467	56573467	+	SB100X	113
chr3	62676316	62676316	+	SB100X	113
chr8	73210102	73210102	+	SB100X	113
chr9	73818829	73818829	+	SB100X	113
chr16	77547163	77547163	+	SB100X	113
chr11	81646705	81646705	+	SB100X	113
chr14	88578582	88578582	+	SB100X	113
chr14	93306107	93306107	+	SB100X	113
chr15	100440492	100440492	+	SB100X	113
chr5	126135293	126135293	+	SB100X	113
chr9	131087080	131087080	+	SB100X	113
chr7	148856430	148856430	+	SB100X	113
chr2	167510275	167510275	+	SB100X	113
chr1	174968441	174968441	+	SB100X	113
chr5	178380969	178380969	+	SB100X	113
chr5	178664295	178664295	+	SB100X	113
chr4	16053	16053	-	SB100X	112
chr3	2467622	2467622	-	SB100X	112
chr17	10812102	10812102	-	SB100X	112
chr14	20060807	20060807	-	SB100X	112
chr11	28170281	28170281	-	SB100X	112
chr22	31188831	31188831	-	SB100X	112
chr21	43889707	43889707	-	SB100X	112
chr15	66845296	66845296	-	SB100X	112
chr8	69662045	69662045	-	SB100X	112
chr15	80211293	80211293	-	SB100X	112
chr14	94085504	94085504	-	SB100X	112
chr10	98872432	98872432	-	SB100X	112
chrX	103245620	103245620	-	SB100X	112
chr14	105435095	105435095	-	SB100X	112
chr7	108475573	108475573	-	SB100X	112
chr6	130935333	130935333	-	SB100X	112
chr5	136340113	136340113	-	SB100X	112
chr5	137095441	137095441	-	SB100X	112
chr3	157755873	157755873	-	SB100X	112
chr5	161254630	161254630	-	SB100X	112
chr1	210438507	210438507	-	SB100X	112
chr2	240747579	240747579	-	SB100X	112
chr20	3129257	3129257	+	SB100X	112
chr20	8060283	8060283	+	SB100X	112
chr19	14675197	14675197	+	SB100X	112
chr19	17818265	17818265	+	SB100X	112
chr16	20332998	20332998	+	SB100X	112
chr11	30702675	30702675	+	SB100X	112
chr1	33768872	33768872	+	SB100X	112
chr11	34610967	34610967	+	SB100X	112
chr19	34682850	34682850	+	SB100X	112
chr20	38427890	38427890	+	SB100X	112
chr4	39539463	39539463	+	SB100X	112
chr4	44772615	44772615	+	SB100X	112
chr17	45736197	45736197	+	SB100X	112
chr7	66900607	66900607	+	SB100X	112
chr12	75577030	75577030	+	SB100X	112
chr4	77418674	77418674	+	SB100X	112
chr11	79252604	79252604	+	SB100X	112
chr11	87064087	87064087	+	SB100X	112
chr8	105348535	105348535	+	SB100X	112
chr5	111981033	111981033	+	SB100X	112
chr2	118393627	118393627	+	SB100X	112
chr1	119134807	119134807	+	SB100X	112
chr6	121219288	121219288	+	SB100X	112
chr4	130088303	130088303	+	SB100X	112
chr7	136305432	136305432	+	SB100X	112
chr1	168478472	168478472	+	SB100X	112
chr3	170019121	170019121	+	SB100X	112
chr1	235613808	235613808	+	SB100X	112
chr1	248842414	248842414	+	SB100X	112
chr17	6840332	6840332	-	SB100X	111
chr5	32099918	32099918	-	SB100X	111
chr20	36766897	36766897	-	SB100X	111
chr13	38868506	38868506	-	SB100X	111
chr4	40434798	40434798	-	SB100X	111
chr16	57655726	57655726	-	SB100X	111
chr16	79723555	79723555	-	SB100X	111
chr6	87687791	87687791	-	SB100X	111
chr10	106310562	106310562	-	SB100X	111
chr6	117677217	117677217	-	SB100X	111
chr2	132415940	132415940	-	SB100X	111
chr7	134013068	134013068	-	SB100X	111
chr7	140709107	140709107	-	SB100X	111
chr2	3082701	3082701	+	SB100X	111
chr1	9688529	9688529	+	SB100X	111
chrX	26612142	26612142	+	SB100X	111
chr22	35387261	35387261	+	SB100X	111
chr6	37438524	37438524	+	SB100X	111
chr18	43807741	43807741	+	SB100X	111
chr16	48410841	48410841	+	SB100X	111
chr1	54158048	54158048	+	SB100X	111
chr8	54248322	54248322	+	SB100X	111
chr20	63748860	63748860	+	SB100X	111
chr17	77460185	77460185	+	SB100X	111
chr15	87592065	87592065	+	SB100X	111
[truncated: 15,480 more rows]
