# Supplementary material for: Passer, a highly active transposon from a fish genome, as a potential new robust genetic manipulation tool
Source: Nucleic Acids Res. 2023 Jan 23;51(4):1843–58. doi: 10.1093/nar/gkad005 (PMC9976928; doi:10.1093/nar/gkad005)
Supplement: gkad005_Supplemental_Files [file gkad005_supplemental_files.zip › Supplementary Table S1.The detail information of PS transposon..xlsx]

## Sheet: PS
Group	Phylum	order	CLASS	Name	Species abbreviation	Family	Length (bp)	ORF(aa)	copy number (>80% identity and > 40% coverage)	copy number of intact Tns(>300AA)	Size(bp) Left/Right	Identity%	TIR end (5 bp)	Catalytic motif	Databse	TSD	gb	Representative sequence ID	Representative sequences	Consensus sequence ID	Consensus sequence
			Stramenopiles	Phytophthora ramorum	Phra-PasserA-1-SAR		1835	493	27	6	26/26	96.15	CCGTA/CCGTA	TA/TA	wgs	TA/TA	gi|924605743|gb|LHTU01001394.1|:576-2414	TACCGTATTCCTCTTCTTAAAGCTGACGGATGCGGACAAAAATCCCCCATCCCTATTATGGCTACAAAAACTGAGCATCTCTGTCCTCCTCGAATTCCAGATCTGCCAGATCTGCCATCGCCAGCTCGCTCCCAACGAAATCGTCGCTGTCGCGGATAACGCCAAGTCGCTTGTCAAGCAGATCCAGCTTATCCAGCGTTGAAACTAGCACATTATAGTCTTCAGTCTCATCACCTACCTGATCAACGATTGATCTGAAGCCGTTCGCAATGGTCGCGCTTGTCAATCCGGCCCACGCATGCCCAATCCAACCCATGATCTCGGTCCTTGTGGGCGCTTTGAGCTTGAAGCGCCCCTGCTGACGCTTCTCTAGAACTTGCTTGGTAACAAAGCTCAACC…			TACCGTATTCCTCTTCTTAAAGCTGACGGATACGGACAAAAATCCCCCATCCCTATTATG GCTACAAAAACTGAGCATCTCTGTCCTCCTCGAATTCCAGATCTGCCAGATCTGCCATCG CCAGCTCGCTCCCAACGAAATCGTCGCTGTCGCGGATAACGCCAAGTCGCTTGTCAAGCA GATCCAGCTTATCCAGCGTTGAAACTAGCACATTATAGTCTTCAGTCTCATCACCTACCT GATCAACGATTGATCTGAAGCCGTTCGCAATGGTCGCGCTTGTCAATCCGGCCCACGCAT GCCCAATCCAACCCATGATCTCGGTCCTTGTGGGCGCTTTGAGCTTGAAGCGCCCCTGCT GACGCTTCTCTAGAACTTGCTTGGTAACAAAGC…
				Phytophthora ramorum	Phra-PasserA-2-SAR		1959	486	79	20	34/34	100	CCGCA/CCGCA	TA/TA	wgs	TA/TA	gi|113917741|gb|AAQX01003428.1|:8069-10031	TACCGCAAAACTCTTATCAAAAGGCACCCCTTGCAGGCGACGGTTGAAAAATATCAACCTATCAGATTACTCCATTTTGATCATCTATCATGACATATCAAAAGGCACCCCGGAGATAAATTACCACCAGTCGATAGGTTACGCAGCGAGCTAGCCATTCATCAGCTCTGCACTTCGCCATTACTCAGTCTGCAAGAATGCCCCGAGGAAGCCGCCCACGCGTGAAAGGCTTCGAGGCTTCGCCAAGCCAGTGCCTTCGCACTGCTATCAGCTACCAGCGCAAGTATATTATTAATAGCTTCGTCGAGCAGAACGGCATGGCAGCAGCAGTAACACGCTTCTATCCCTCTCTCCAAGCGGAAGCCCGAAAGCGGAAGAAGCGGCAACTGCACAAGTGGT…			TACCGCAAAACTCTTATCAAAAGGCACCCCTTGCAGGCGACGGTTGAAAAATATCAACCT ATCAGATTACTCCATTTTGATCATCTATCATGACATATCAAAAGGCACCCCGGAGATAAA TTACCACCAGTCGATAGGTTACGCAGCGAGCTAGCCATTCATCAGCTCTGCACTTCGCCA TTACTCAGTCTGCAAGAATGCCCCGAGGAAGCCGCCCACGCGTGAAAGGCTTCGAGGCTT CGCCAAGCCAGTGCCTTCGCACTGCTATCAGCTACCAGCGCAAGTATATTATTAATAGCT TCGTCGAGCAGAACGGCATGGCAGCAGCAGTAACACGCTTCTATCCCTCTCTCCAAGCGG AAGCCCGAAAGCGGAAGAAGCGGCAACTGCACA…
	Oomycota	Peronosporales		Phytophthora ramorum	Phra-PasserA-3-SAR		1923	443	101	5	26/26	95.83	CCGTA/CCGTT		wgs	TA/TA	MLJB01002737.1:318-2247		TACCGTTTAATACTTCTTTGATCCGACAACTTCTTATATCCGACATCGCTCAGCAGCCAATTAAATCACAGCGAATTGCACTAGTGAAAACTACTTCTTTTATCCGACTGTACCACTAGTGTACCAATATTGCGGCTGTCACCACCATTCACTGCACTCTTGCAAGTGCAATGGCGAGCACAACTCTCTCACGACGAGGACGGCAACGCTGTACTGGGGGCAAATGAGCATTTGTAAGGCAGTTCAAGCGCCGCACTGAGCCTTACTGGACCAAGTTAGCAATTATCAACGACTTCAAAGCCAAGAACAACATGTCAGCAACGTTAGCGAAGTTCTATCCAGATTTAGTCGACAAGCAGCTAGAGATGAAACGAAAGTCGGTCTATTTGTGGGAGAACC…		TACCGTTTAATACTTCTTTGATCCGACAACTTCTTATATCCGACATCGCTCAGCAGCCAATTAAATCACAGCGAATTGCACTAGTGAAAACTACTTCTTTTATCCGACTGTACCACTAGTGTACCAATATTGCGGCTGTCACCACCATTCACTGCACTCTTGCAAGTCCAATGGCGAGCACAACTCTCTCACGACGAGGACGGCAACGCTGTACTGGGGGCAAATGAGCATTTGTAAGGCAGTTCAAGCGCCGCACTGAGCCTTACTGGACCAAGTTAGCAATTATCAACGACTTCAAAGCCAAGAACAACATGTCAGCAACGTTAGCGAAGTTCTATCCAGATTTAGTCGACAAGCAGCTAGAGATGAAACGAAAGTCGGTCTATTTGTGGGAGAACC…
	Oomycota	Peronosporales		Phytophthora sojae	Phso		1945	308	5	4	26/26	88.46	CCGTA/CCGTA		ref	TA/TA	NW_009258122.1:1293269-1295217		TACCGTATAGTCTTAGTCCTTGGCGACATTTAGTCGTTGGCGACAACTACATCTAGCCATTGCGATTGGTCAGTACTTTTCATATGGGATCGGTTATTTTTACGCGCCATTGGTTCTAAAAGAGCAGTATCGCATATAGCTTCAGCGCGGGAAGGAAGCATGGGTCGACCGTGCATCACAGGCTCCAGTAAGCGCCGAAAGCAATACAAACGAGTTGCCGTGGCCTACGGCGACAAACGAGACGTCCTCAAGTTTCTCAACAAGGGCAACTCCATCAAGGCCACCATTCTGCACTTCTACGGGCAGCTCACACGAAAAGACCACAGAGCAAAAGAAAAGCAGATCAGCAAATGGAAAAAGGCCTCCGCTTCAATACAGTCAGCGTGTGCATCTGGCCGA…
	Oomycota	Peronosporales		Phytophthora infestans	Phin-PasserA-1-SAR		1806	429	5	2	25/25	100	CTGTA/CTGTA		ref	TA/TA	NW_003303519.1:39471-41280		TACTGTATAACATATGTCCATCCGGACGATATGTCCATCCGGACACCAATATTTACCAATGAACGAAGGTGAATTTAATAAGGTTTTTTACAGTTAACCATTTATTCATCCGGGCAGTGCTGTTTTTGTGCGAAGCCTTGATGGATGGTGGGAGGCGCCGCTCGCCATTTCCAGAAACACTCCAGACCATGGCGCGGGGACCCAAGGCATCTCCAGGAAGTCTAGGCAGGCGTCCAAACGCGTACAAGCGGGACTGTGAAACATTCGGCAAGAAGTTAGACGTAATAAACTTCTATTCACAGCATGGCATGCAGGCTACTCTCGCTAAGTACTATAGCCATCTTGCAGATACAAGTCTCGAATCTAAACGGAAGCGTATTTTAGAGTGGAAGAACAACC…
				Phytophthora infestans	Phin-PasserA-2-SAR		2192	612	5	5	32/32	100	CCGTC/CCGTC		ref	TA/TA	gi|117978488|gb|AATU01000686.1|:21710-23905		TACCGTCTTACCGCGTACTAGACGCCTAGGCGTTCTAATGTAATAGAACGCCTACTGGGCGGTGTATTCCTGTAGTACGCCTAGGCGGAATAATTCGAGGGAGTATCTCAAATGAGACGAACGCGATCACCTAGGTGGTTTATATGAGGGAAAAGAAAAATCGAGATGAGCACGACTTCACCAGCACTGATAATGTATTATAGATGAAAGCCGTTAACCTCGAGAAAGTAGTAATGACCGATTCGAGCCATACAAATGGTTTTAACTGGATCGTCGACGCTGTACGCGAATGCTTCGACAACACGGCAATCCTCGTCCAGAGTTTTCACTTCAATATTGCAACGATGCTTGCGAACGGCGGCAAACAACTCAAGCTCGCCGCCTGAAATCTCTCCATCT…		TACCGTCTTACCGCGTACTAGACGCCTAGGCGTTTAATACGATCAAGTCAAAATCATTTT GGAGAGAAGAATCCCTCGTATTGAACGCCTATTCAAATACAACGCCTAGCATGACCATGT GGTAGTAGCACATACGGCAAGCTGAAACTTGTGTTCATCGATGGATGGCCGGCGCTGGCC GGCCGAGCTGGTTTTGCCGATGGATGGCCGACGCTGTCCGACCGAGCTGGTTTTGCCTCC TTCAGTGCCTTGGCAGTTCCCATTTTGCTCAAAAACACGCACAAGCATGCCTTCAAAACG CTCCAGCTATAGCCTACAGTTCAAGCTGCATGTAATCAGCGAGTACAAGTTCAACGTTAA AGGGTGTGGGTTCAACGCGCTTGCTAAGAAnGT…
	Oomycota	Peronosporales		Phytophthora capsici	Phcap		1948	319	4	1	29/29	86.21	CCGAA/CCGAA		wgs	TA/TA	ADVJ01009180.1:381-2332		TACCGAATTATCGTAGTCCTAGGGGACGTTTATTCCTAAGGGTCACCAACGAACCAACCAATCGGATCCTTCGATTTTAGTACAGATGGCTCCATTACTTACGATAAGGTTCATTCTAATTTTACTTCGGCTGAAGCTAAAAGAACGGAACGCAACACCACAAAGCAAACGGAAGGCACCACCACTCGTCGAAAAGTATGGCTCGCCCTCGCATCAATGGACCAGGAAAGAAGCGGAAGACTTATCAACGTATGGCTGTAGAGTATGCGCATAAGAGAGACATCCTCGACTACATTGACAACGGTCACAGTCTTGACGAGACAATTTCACACTTCTACGGCGACTTAAGTGGCTCGGAAATTCGCGCTAAGAAAAAACAAATTCACAAGTGGAGGAAGC…
	Oomycota	Peronosporales		Phytophthora parasitica	Phpa-PasserA-1-SAR		1782	374	0	0	28/27	86.21	CCGAA/CCGTA		ref	TA/TA	gi|480021021|gb|ANIY01000752.1|:27664-29930		TACCGAATAATACTTGTCCGATCCGACTACTCGACACCACGACTTTGGCCAATCAGGCAACGCCATTTTTAAAGCTGGCCTGTTGCCTGCAACTACTTGTCCGATCCGACGTTCCCATAACCAACACAGAACGACCACTCATTTAGACTTTTTCCTGACCCCGCGCGCACTTCTCGCAATGGCGCCAGTCCGTCGCCATCGCCCTGGTCGCATACGCGGGCCGAATGGGACCGGGCAGCGCAAGCGGGCATTCAGCCGCACTAGAAAAATCTACGAGACGAAGCTAGCTATTGTCAACCACTGCGCGCTGCATAAAGACATGAAGTGTACGCTGGCAAAGTTTTTCCGGGGAATCGAAGGGAAGGCGCGTGAAACTAAGCGAAAGTCCGAGCATTTTTG…
				Phytophthora parasitica	Phpa-PasserA-2-SAR		1782	484	4	3	26/26	100	CTGTA/CTGTA		ref	TA/TA	gi|565814943|gb|AGFV02002792.1|:13868-15653		TACTGTATAGCATTTGTGTAGCCGGACATGCAAAAAATGCATACAAGCAAAAAACTGACCAGTGAAGTTAAAACCTCAATTTCAAATTCAATACTTAAGCAAATCACATATGGCAACGTTACCTACTCGACATCTGCTTGAAGCCTGTCAATTATGTCGTCGGAGTCGTCAATAGTTTCTTCAACAACATTCGCCAGTTCCAATGCCTCCACCAAGTCGTTTTCCGGTTCTATAGTCTCAGTAACGGCGACAGCAGCACTGCTTCCGACCTTATGAAGATCTGAAAAGCCGCTTCGAATGACACTGCTGCCCAAACTACGCCATGAGCTCATAGCCCATGTGATTGCATCTTTTCGTTTCGGAGCGACTAGCTGGAAAGGGGTTTGCTCACGCTGCTCG…
	Oomycota	Pythiales		Pythium arrhenomanes	Pyar		783	261			-				wgs
	Oomycota	Pythiales		Phytopythium vexans	Phve		1834	365	2	2	26/26	92.31	CCGTA/CCGTA		wgs	TA/TA	AKYC02006503.1:4969-6806		TACCGTATAATACTTCTCTGATGCGACACCCAGTCACAGGGAAGGGGTAGATTTCCCATAATTAACCAGAAATCAAATATATCTGTTGAGTACAATTCAATGTGGATAACACAAAATTACTGTCCTAATATATCGTCGCCATCCAAGAAATGCTCAACCACATCGTGCTCGGTCAAAACAACACCTGTGTCGTGGTCGAGCTGGCCCAACATTTCGAGCTCAGTCGCGATCACCGTGGAGAGTTTGAATGTCTCCTGTGCTGTGTCGTCGCTCTCTGCTACCGGCGCGACTGTCGCAGCAGAAAAAATGAATCCAAATCCACTAGTGATGACGCGCTCCGTAGGCGCCGACCATGCTTCTGCCAGCCACTGGACAGCTTCCTTCCGCGCTGGTGGTGCC…
	Oomycota	Peronosporales		Phytophthora lateralis	Phla		1242	414			-				wgs		AWVV02007005.1		ATGTCAGCAACGTTAGCGAAGTTCTATCCGGATTTAGTCGACAACCAGCTAGAGATGAAGCGAAAGTCGGTCTATTTATGGGAGAAGCAACGTGAGCACATCGAGAAGCAGTGCGCCGATACATCGAGTGCAGCCGCTCTCAGGATTCGGCCTCTTGGAACAGCAACCGTTCTGCCAGCACAAGCGGAATATGAGGTCGTATTGTGGGTCCGAGCACTACGGGACGAGGGCGTGCCAGTGTCAGCTTTCATGCTACGGACTAGGGTGCTAGAAATAGTGGTCGCGCTTAAGATTCCGCGGTCTATCCTGTCAGCGGAATACAACTTTCGACGAGTGTTCATTCGACGCCACGCCTTATCGTTTCGCCGCAATACACGCCAAGACCAGATTGCACTGCCC…
	Oomycota	Peronosporales		Phytophthora sp. Chile5	Phsp-PasserA-SAR		1798	453	5	1	28/28	92.86	CCGTA/CCGTA	CCGTATAACTGGTGTAGTATCCGACACG	wgs	TA/TA	MBAC02010455.1:4111-5912		TACCGTATAACTGGTGTAGTATCCGACACGGAGTTATAACCGACACCAACAACTAGCCAATCAAACCACCCATTTTTACTACCGTGTAAACTCGTGTCATGTCCGACATACCGCAAATCATTGGCTTAAAAATACGGACGACATTCAATATTTCGCATGGTGAAAGGAAAGCGCCAGCGGCTTCATGAAGATGGGGGGCGTCGACCAAAGCAGTACAAACGTGACGTCCCGACATACGAGTTTCGACTGGCAGTTGTCACCTTCTTCAAAGCGACCTCAATAGCTAAGGCGTTAGAGCGATTCTATCATGGCTTGGAGGGCACTCCGCGTGAAACCGCGCGGAAGAACATCTACTACTGGGCCAAGAACATCTCTAAGATCCAGGTCGCGGGCTCTTCC…
	Oomycota	Peronosporales		Phytophthora x alni	Phal			253			-				wgs
	Oomycota	Peronosporales		Phytophthora cambivora	Phca-PasserA-SAR		1828	385	5	1	28/28	100	CCGTA/CCGTA		wgs	TA/TA	AUVH01084097.1:1808-3639		TACCGTATAATACTTCTAGCATCCGACAACCCACCAACCGTCACGGTGTAGGGTTAACTGAATTAACAAAAAATCAATAGTTTTTAAAACGATGTACAAAACACAATTTTAGTCACTATTCGTCAGGTAGGACCTCAAATACCCCCGCTGCGGCGTTCTCAACTACATCCCTGTCATCTTGCACCTCTCCAAGATGGCGATCAAGCTGCCCCAATCGTTGCAGCGCATCTGCGACAGCAGTAGACGTTTGTAGAACGTCACTAGGTAGAGCAGTACTTGTTCTCTCTTCACTAGCAGCAGCGCCCTTGAAAATGAAGGAGAACCCGCTCTTAATAACGGCCGGGCTGAGGTCTTCCCAGGCTGCAACCACCCACTCAGTCACATCCTTTCGTTTCAAGG…
	Oomycota	Peronosporales		Phytophthora cryptogea	Phcr		1742	387	2	1	25/25	96	CTGTA/CTGTC		wgs	TA/TA	AUWJ02019143.1:949-2694		TACTGTCGACCATGTGTACATCCGGACGTTTTGTTCATCCGGACACGCCCTCCGACCAATCACAGCAATGTATCCATCACACTGAAGTGCATTTGTTCAACCGGACAGACTTATTTTTACCCAACCCATCGTAACGGATAGTGCGATTTTAGCACAGAAAAGCGTCTTGTCGGGCACTCACAGCGAGTTTTTCCAGCATGGCACGAAGGCGGAAGCGAGCACCTGGCAGCAGCGGACGCCGTGACAATGGTCATACACGTGACTGTGAAAGTTTTAGTAAAAAGTTCGACATAATAAACTACGTTCGAGATCACGGCATGCCTGCAACTCTAAATAAGTTCTATAGCCATCTCACCAAGCCCAAACGAGAGTCGAAGAGGAAGAGAATTTACGACTGGA…
	Oomycota	Peronosporales		Phytophthora pinifolia	Phpin-PasserA-SAR		1695	427	5	1	25/25	96	CTGTA/CTGTA		wgs	TA/TA	AWVW02056593.1:214-1912		TACTGTAGAACATATGTGCATCCGGACACGCAAAAATTCCATACAAACGAAAAACCTTCCTCAAATTGAATGCATCATTTTTGCTCGTATGCAAAATACAAATCTACTCCCTGGTGCATTACTGCTCACCGGCTGTCAACTGGTCAACCACGTCGTCGGAGTCGGCGACTGTCTCCTCAACCGCATGCAAGCCCTCAAGTTGTTCAGCTACCTCGTTCTCTAGCTCACTATGTCCGTCCTGCTTGTGCTCCGAATCACCTTGCTGCCGAGCGCTTTCCACGCCGTTGTAGCCCACGTAATCGCATCGTTTCGCGATGGCGGCAAAAGTTCAAATTTTGCGTCCGTGCCCTTTTCGGTGTAATCCCGCAGCTGTTTCCGAAGATATTCCACCCACCTTTT…
	Oomycota	Saprolegniales		Aphanomyces astaci	Apas		1503	501			-				wgs		QUSZ01004360.1		ATGGCTGAAAACTTGCCTGTTCCTCCTGCACCTCCTCGGTCGCGACCTACTGGGCGCCCTGTATGCAAGTACGGGCCTAAGAAGAAGCGGCAGCAACAACACAATCTTGTGTGTAGCTACCAAGAGCGACATGACGCGATTCAATACTACGGTACACACGGCATGGCTGCCACGTTATCCAAGTTCTACACCAACCTCAGCACGACGTCGCGCGAGACCCAACGGAAGAAGATCTACCAATGGTTGGCGAAGAAGGACCACATAGCCGGCATGGTATCGACCACGCGAACAGCGAAGCAGAGAAGTTGGCGCCGCCTTGGCGCTGGTACCACCCTCTCCCACGAGACAGAAGACATGCTCGTTCGTTGGGTGCACGACATGCGCAAAGACGGGGTCCCA…
	Oomycota	Saprolegniales		Aphanomyces invadans	Apin		2142	464	2	1	27/27	92.59	CCGTC/CCGTC		ref	TA/TA	QUSY01000050.1:74076-76221		TACCGTCCAGCGTAATACGAGTCGGACAGTGATATGAGTTTATCCGGATTCGGATAGATGTATGAGGTTCAGAAAAATTGGTTTTCGAGTCAGACATACAATTTTGAATATAAACCATGCCGCACCGTCATCACATAAATGTACAAATTTAGAACAGACATAAATTTCCAAAGGACACAAAAAAGAAGAGATGTAAAGCAAAATTAATTAACACTCCAACACATTACAGTGATACCTCACATTTTGCACCATCTCCAAAATATAAATTCTAACAGACGGATGGAAACCCAAAGAAAACGCAAACATAAATTTTACGCATCAAGTACTTGACGTCGAATCATATTATGCAGTTAATTCATTTTGAGTGGGGTGCAAAATGTGAGGTATCACTGTACCAAA…
	Oomycota	Pythiales		Pythium insidiosum	Pyins		1590	530			-				wgs		NAEV01003263.1		ATGACCAGTGAGATGGTTGGCGGCGGTGACACCGACGGTGACTGGGCGCGGACACCTACAGCAACAACAACAACTGCGCCATTTCCATTTGTCATGGGAAACAAGAACAGTGGGCGGCGACGGCGCAACGGCGCGGGACGGCAGCCAGTTAAACACATCCGAAGCGCATATTCCAACGCTTTCAAGCGTGACGTGGTGCAGTACCGTGCTGCCCACACGGTTCGCGCAACAGTGCGCAAGTTTTTCCCGACGATCGGGGCAAGTGAATTTGAGTCCAAGCGTGTCCTCGTGTACAAGTGGACAAAACAACGCAATGTGATCCTACAGAATAGTGCAACTACTCGAGGCGGTCTAATGCGCAAGAACCGCCCCAAGGGAACCGCAACCGTTCTCCCCGCC…
	Oomycota	Peronosporales		Sclerospora graminicola	Scgr		1227	409			-				wgs		MIQA02005076.1:6825-9961		ATGCATCTCTGCGCGACCCAGGCAAGAAGCAAACTGCGATGCTCACGAGAAATCGGCACTGCCACGACGCTGCCACGAGACGCCGAGCTGGATCTGATCAAGTGGATCAACGGATATCGCGCAGAAGGAGCTCCCGTCTCGGCTTTAATGTTGAAGCGCAAGGCACTTCAGGTTGCCAGCGAGCTTGGCGTCTCTGCCACAGCGGTTATGGCTTCGTGGGCGTGGCGGCAAGCATTTCTCCACCGGCACAAGCTCGCCTTCCGCACAAGAACTTGCCAAGGACAGATTTCGCCTGCTGACGCCAGCGTGAAGGCAGCAGCGTTCTCCTTCGAGATCCAGCAGCGCATGGCTGAGCTCGGTGTCGACGTGGTGTACAACCCCGATCAAACGCCAGCCTTC…
	Oomycota	Saprolegniales		Aphanomyces stellatus	Apst		1982	495	9	3	25/25	100	CCGTC/CCGTC		wgs	TA/TA	VJMH01005707.1:2-1987		TACCGTCAAGCGTTTTTTGAGTCGGACGAGTTTTTGAGTCAGACACCTCTGTATATCTATACGGCGCTACGAATTGAAAAATAAGTTTCTCCAGGATTCCCTTGGCGCGCAAATATACTCTATAACCCAATAATAACTCCCAGCATTAATACAATATCAATTTATAGAGGTAAAAATTATTTTTGAGAGGTTTTAGCGCGAAATTCACCGCCATTGCATGTCAAAAAAGGTCTCACAACACGTTTTGACAACATGAGTGCCCTTGAGTCGAGTAATGTGCAACGACGACCGTCTACTGGACGTCCTGTGTTTCGTTATCGTGCCAAGAATCCACCAAATCAACACAAGAACACGGTAGTCGACTACCGTGAGCGAAAGGCCGCGATTGACCACTACGAC…
	Oomycota	Peronosporales		Phytophthora pisi	Phpi		1092	364			-				wgs
	Oomycota	Peronosporales		Phytophthora nicotianae	Phni-PasserA-SAR		1781	484	38	11	26/26	96.15	CTGTA/CTGTA		wgs	TA/TA	LNFP01000861.1:789-2573		TACTGTATAGCATTTGTGTAGCCGGACAATTTGTTCTAGCGGACACTCGTAATAGCCAATCACAAACGCGAAATGTACAGAAAAACCTTGTTACAATGACACCATTGATCATTTCTTCAAGCGGACAGGACTATTTTTAACCTATTTTTGATTGGGCTATGTACATTTCGCAGCTCTTTGTTGTGTAGCCATAATTAGGCAGAATGCAATGACGCGCGGCCGCAAGCGTGCGCCCGGAGGGCGAGGACGCCAGCCAAGTAGCTACCAGAGAGAGGTCGACTCGTACGCAAAGCGGTTAGAGGTGATCACCTTTCACGACACGAACGGAATGCCCGCCACGTTAGACAAGTTTTACGACCATCTATCAGCAAAAAAGCAAGAAAACAAACGCAAAAGAAT…		TACTGTATAGCATTTGTGTAGCCGGACAATTTGTTCAAGCGGACACTCGTAATAGCCAATCACAAACGCGAAATGTACAGAGAAAAnCCTTGTTACAATGACACCATTGATCATTTCTTCAAGCGGACAGGACTATTTTTAACCTATTTTTGATTGGGCTATGTACATTTCGCAGCTCTTTGTTGTGTAGCCATAATTAGGCAGAACGCAATGACGCGCGGCCGCAAGCGTGCGCCCGGAGGGCGAGGACGCCAGCCAAGTAGCTACCAGAGAGAGGTCGACTCGTACGCAAAGCGGTTAGAGGTGATCACCTTTCACGACACGAACGGAATGCCCGCCACGTTAGACAAGTTTTACGACCATCTATCAGCAAAAAAGCAAGAAAACAAACGCAAAAGA…
				Phytophthora nicotianae	Phni-PasserB-1-SAR		1637	441	16	6	20/20	90	ACGGA/ACGGA		ref	TA/TA	gi|970647973|gb|LNFO01001990.1|:26321-27961		TAACGGATAAAGCCAAATTGTGTGCTGTATTCAATCGAATAAAAGACGCCCCAGGGGCAGCAGGGTATACAAAATGGAGGTAGCACACTACTGAGCCTGCTTAGGCAGATGCATCTGAATCCCAAATCGTAAACTCATCCAGGTTTTCGAGCGGCTCTTCCTCAACATCGTCGGCTTCGGAATCATCGCCACGAGACAGCCACTTGCGGCAAAACAGCTCACCGTACACGTCGTGGCGGCTAATATGCCAGTCTTGATAGCACCGAGAGAATCCGGCCGCTGCGACAGAGCGGGAAACGACGTCGTCTGGTACATCCTTCCAGGCGGTCTGCACCCACTGCGCCACATCTTCCTCTGGAGGTTGCTTGGGGTTCCCGCCCTTCGTGTACACGACGCGGT…		TAACGGATAACGCCAAATAGTGCATCTGTGCCAATTAAAGTGTCCCCTGTCATATCGAAT CGATCTGTTGACTATACAATATCTACAATTCCCACTCACAATTGAATACCCACGTTGGAT TCTAGGGCACGTCGTTTTGATTTGTGAGCTGCACAACCATTACCATTATCCATTTTACTG TCCTCTCCGCACTCACATCCTCGCCAAGCATTACCATGCCAGCGTCTCGTCTCGCCAAGA CCATGTCCGAGAAGAAAGAAGTCGTTACCTGGATCGAGTAACACGGCGAAGCCCCGGCAn GAGCTGCCACGTTCTTTCAGAACGAACGCGGGTGGAAAATCTCGGCTGCACAAGTCCACT ATTGGTCnAAGCAGAGGGATGnCATTAAAAAGG…
				Phytophthora nicotianae	Phni-PasserB-2-SAR		1737	440	30	7	23/23	91.3	ACGGA/ACGGA		ref	TA/TA	gi|970647973|gb|LNFO01001990.1|:26321-27961		TAACGGATTTTCCCGAATAGAAGCCGGTCTTGTAATCCCCATAANCCCCTAAAAAATCAATCAATTTTGACGAGGGGACTTGTAAACGGGTAAGGGCTTGTATTTAATGAAAGAAAANTTTTCATCAATGGTTGTTCAGTACTAAAACGATATCTAAGCGTCTCCTAACTACGCATTACTCATCAACCAGCTCGACGTCATCCAATGCGTAAGCAAGCTCATCATCCACATCTGAATCCGTGTTCTCCTCTTTCTTCTCTTCTTCATTCTCCCATTCGCGCTGAAATCCTCTTCCGTAGACATCGTGACGCCAAATAAACCATTCCGATTCAATCGGAGAAAATCCGGCCGCAGCTACAGAGTTGTCAATAGTTTCTTGATCAGTGTCCTTCCAGGCCT…		TAACGGATTTTCCCGAATAGAAGCCGGTCTTGTAATCCCCATAAGCCCCTAAAAAnTCAA TCAATTTTGACGAGGGGACTTGTAAACGGGTAAGGGCTTGTATTTAATGAAAGAAAAnTT TTCATCAATGGTTGTTCAGTACTAAAACGATATCTAAGCGTCTCCTAACTACGCATTACT CATCAACCAGCTCGACGTCATCCAATGCGTAAGCAAGCTCATCATCCACATCTGAATCCG TGTTCTCCTCTTTCTTCTCTTCTTCATTCTCCCATTCGCGCTGAAATCCTCTTCCGTAGA CATCGTGACGCCAAATAAACCATTCCGATTCAATCGGAGAAAATCCGGCCGCAGCTACAG AGTTGTCAATAGTTTCTTGATCAGTGTCCTTCC…
	Oomycota	Peronosporales		Phytophthora fragariae	Phfr		711	237			-				wgs
	Oomycota	Peronosporales		Phytophthora rubi	Phru-PasserA-SAR		1895	302	15	4	28/28	89.29	CCGTA/CCGTA		wgs	TA/TA	QXFV01000505.1:8360-10258		TACCGTATAATACTTGTAGCATCTGACAACATCTAGCATCCGACAAGTGGATTTCATCCAATCGGATGAGCTAAATTGTCAAGCGTGGCACTTTACTGCCGAGCACTTCCAGCATCCGACAGTCCTAGCTTTAGCCTAAGTTAGGAATCTGTTGTGCGTAGCGTACCTAATATTTGGATTGCACTCGTGTCGGAAGCGCGCCAAAACAACAATGGCGCGTCAGCGCCCAGGGAGGAAGCGCGGCGAAAATGGCAAAGGCAAGCATCACCACAAGTTCGAGCGTAGTATGGAACCCTACTTCGTGAAACTGTCTGCATTAAATCACTATCGAGACCACAAGAGCAAAGTTCTTTCCTAATGTTGCGGGCAACTTACGTGAGGCCAAGCGCAAGTCAATCT…
	Oomycota	Peronosporales		Phytophthora cinnamomi	Phci		1746	316	9	1	18/18	100	CTTCT/CTTCT		wgs	TA/TA	PDCZ01003572.1:579-2328		TACTTCTAGCATCCGACAACATCTAGCATCCGACAAGTGGATTTCAGCCAATCGGATGAGCTAAATTGTCAAGAGTGGCACTTTACTGCTGAGCACTTCTAGCATCCGACAGTCCTAGCTTTAGCCCAAGTTAGGAATCTGTTGCGTGTAGCGTACCTAATATTTGGAACACACTCATGTCGGAAGCGCGCCAAAACAACAATGGCGCNTGAGGAAGTATCTAAAACCTTTAACAGATATTTATCTGTTAAACCATAAGCGGCAATTGCCATGCACAAGTGACAGTTGTCACTTGTGACCGTTGTCATACACAAGTGACTGTTGTCACTTGTGTGTGTAACCCCGTTACAGCAGCGGGCTAAGATCGAGGCGGCGTATGAAACTACAAAGGGCGGCCAG…
	Oomycota	Peronosporales		Phytophthora gonapodyides	Phgo		1716	562			-				wgs
	Oomycota	Peronosporales		Phytophthora syringae	Phsy		1317	439			-				wgs
	Oomycota	Peronosporales		Phytophthora hibernalis	Phhi		2036	310	1	1	24/24	100	CCGTA/CCGTA		wgs	TA/TA	LNFP01000861.1:1-3356		TACTGTATAGCATTTGTGTAACCGGACATGCAAAAAATGCATACAAGCAAAAAACTGACCAGTGAAGTTAAAACCTCAATTTCAAATTCAATACTTAAGCAAATCACATATGGCAACGTTACCTACTCGACATCTGCTTGAAGCCTGTCAATTATGTCGTCGGAGTCGTCAATAGTTTCTTCAACAACATTCGCCAGTTCCAATGCCTCCACCAAGTCGTTTTCCGGTTCTACAGTCTCAGTAACGGCGACAGCAGCACTGCTTCCGACCTTATGAAGACCTGAAAAGCCGCTTCGAATGACACTGCTGCCCAAACTACGCCATGAGCTCATAGCCCATGTGATTGCATCTTTTCGTTTCGGAGCAACTAGCTGGAAAGGGGTTTGCTCACGCTGCTCG…
	Oomycota	Peronosporales		Phytophthora quininea	Phqu		771	257			-				wgs
	Oomycota	Peronosporales		Phytophthora constricta	Phcon		1628	439	34	14	21/21	91.91	ACGGA/ACGTA		wgs	TA/TA	JAAVTI010000919.1:142586-147641		TAACGGAAATTCCCGAATAATACCCTGTACCCGAATAGTACCCTCTCGGAGTAACCTCATCGTAACCCCATGTAACCTTGCCTTCACTGGCCACTCCGGCGACCAACCATCTCATAAGAGGCTACCTCACTATTTAAAACAGCCATAGCCAACCATTCAAGCAGCCCAGATCTATTTCGAGCTACCAGAACGTCATTATTCGCCAAAATGCCAACAAGGATCCCCATCAGCATTTGGCGCAAGCAAGAGGTCCTTCGGTGGATCGAACAAGAAGGTGACGGCGTCCCTACGCGAGCAATTAAGCACTTCAGTGCGAAGGGCTGGAAGCTAGACGGCGGCAGCGTGCGCAGGTGGTGGCGTGACCGTGAAAAACTGCTGGCTGCTGACCCGGCCAACAGA…		TAACGGAAATTCCCGAATAATACCCTGTACCCGAATAGTACCCTCTCGGAGTAACCTCATCGTAACCCCATGTAACCTTGCCTTCACTGGCCACTCCGGCGACCAACCATCTCATAAGAGGCTACCTCACTATTTAAAACAGCCATAGCCAACCATTCAAGCAGCCCAGATCTATTTCGAGCTACCAGAACGTCATTATTCGCCAAAATGCCAACAAGGATCCCCATCAGCATTTGGCGCAAGCAAGAGGTCCTTCGGTGGATCGAACAAGAAGGTGACGGCGTCCCTACGCGAGCAATTAAGCACTTCAGTGCGAAGGGCTGGAAGCTAGACGGCGGCAGCGTGCGCAGGTGGTGGCGTGACCGTGAAAAACTGCTGGCTGCTGACCCGGCCAACAGA…
	Oomycota	Peronosporales		Phytophthora boehmeriae	Phbo		2334	568	1	1	29/29	100	CCGTC/CCGTC		wgs	TA/TA	JAAVTJ010000318.1:268245-273447		TACCGTCTTACCGCGCATATTGCGCATATGCGTGTTAAACGAGGTTCGCATTTTTCGCCAGCAGGGGTCACTACCTCATTTTGAGCATACTTCAAATACAACGTACAGTTCTCTATTAAGGGTAAGTTGCTGGCTTCCAACGAAACGTCGTTGACCTACACACCTGCCGTCCTCCAGTAGCATAAGCATCAACCTCTGCCGCAACCACTCTCACTCTTCGTTTTGCGAGCTGTTCAAAATGACTAAGAATCACAGACGTAGCTACACTATCCAAGAGAAGCTTGCAATTCTCGCTGAGTATGAGAAAGGTGTGAGAGGCAAGGGCTATGCTGCTGTAGGGAAGAAGTTTGGAGTGGACATCCCAACTCTTCGAGGCTGGCACCTAAACAATGAACAACT…
	Oomycota	Pythiales		Pythium brassicum	Pybr		1967	351	4	1	26/26	96.15	CCGTA/CCGTA		wgs	TA/TA	SMMQ01004286.1:238-2208		TACCGTATTTTGTGTGGAGCTGAACTCCATTTTTCCATTTCGGAGCTGCCCCCCCCCCCCAAATCGACTGTACTTGAGGTTTGTATTGGGCTCATTTGGCGAACGGTTGCTTCATTTAGCATGGAGCTGAACCCCATCGATGTCACTTTGCCCACTCTCACTTCTCAAGTCGCGCTCTCTCCACGCATGGCGGGTGTCGATGTTGTGGGCTGTGTCGCCAACGACTGTGGCAGGTCCTGCCAGAACCACGACACATGTGGCCATCACGTGGTCGTTGGCGACATAGTAACCTTTGTTCCGGGAGAGGCAAGCGACGGTGTGCGAGCCGTACAGGCTCATGTTGTGCGCCACAGTGAAGTTCGGTGCTGTATTGGGTTCCTCCTTCGACGGCTACTACAT…
	Oomycota	Peronosporales		Phytophthora multivora	Phmu		1425	475			-				wgs		LGSM01002196.1		ATGACACGCCAGCATCTGGGCCGGAAGCGCGGGGAAAATGGCAAAGGGAAACACCACCACGAATTTAAACGGAGCGCGGATCCGTACTACGTCAAGCTGGCAGCTATTGATCATTATCGTGCTCACAAAAGCATGCCAGACACCCTTGCTAAATTTTTCCCTGGGGTTGAAGGCAAACTGCTTGAGACCAAACGCAAGTCTATCTATTTGTGGGAGTCAATGCGGACTAAGATTGAAGCGGCCTGTGAAACGACAAAAGGTGGGCAGATGAAATACATACGGGGTTTGGGAACTGCGACGATGCTATCACCCGATGGTGAACGTGAAATTGTAAGGTGGATAGACGATCTACGCAGTGAAGGAGCTCCAGTTTCGGCCTACATGCTGCAGACTAAGGCA…
	Oomycota	Peronosporales		Phytophthora agathidicida	Phag		1452	484			-				wgs		LGTS01002046.1:1-3657		ATGTCGAGCAAAAAAAAGCAGATCAATAAATGGAGAAAGCAAGAGCTGCGAATTCGTGCAGCGTGCTCGGCTTGCCGTGGAACCCACCGCAACTTGCGTCAACTTGGCGACGCGACTGTCCTTCCTAAGGTCGTAGAGGATGAGATTGTGCGCTGGATTAACGACCTGAGGCGCGACGGTGTGCCTGCGTCGAGGGCAATGTTGCGTATGCAGGCAAAAGAGTTAGCGAACGAGAAGGGTACCAATAGTACCACATTTAGTGCTAGTGATACTTGGATCAAATTGTTTTTGCGACGTCATAAGTTTGCCCTTCGCTGTCGCACCCGCCAAGGTCAGACGACGCCCGCAGACGCAAAAGAAGCAGCATCGAAGTTTCGAGAGGAGGTGCTGAGAACAATG…
	Oomycota	Peronosporales		Phytophthora pluvialis	Phpl		750	250			-				wgs		LGTU01001581.1:3853-6377		ATGGTCATGCTGCTCGGAGATAGCGACGGCAACAAGCTCGACCCTTTCCTCATCTTCAAGAAAAAGCTCCCCAAAGTCGCCGACACCGCGAGAGAGAACGCGGCAACGCGCCATGGTTTTGGCCGACAGCTTTGGTCAGAGCTGGAGCCGCTTCAACGTGAAGTGCAGATCTACGGCAACTCCACCACTTGGTGGAACAGTGAGCTGTCGATTGCTTTCCTGAGTTACCACTTCCTAGGAAGACCTAACATGCACGAGCCTGTGTTGCTGCTTTGGGACGACTTTTCAGGGCATTGGCGGACGGACGTCCTGATATTTGCGCGGCTGCTCAACGTCGAGCTCGTCAAGGTCCCCCCCCCCCGGTACACCTACGTATGCCAGCCGACAGACGTCGCGTGG…
	Oomycota	Peronosporales		Phytophthora cactorum	Phcac		1826	303	38	16	27/27	96.3	CCGTA/CCGTA		wgs	TA/TA	MJFZ01000421.1:15896-17725		TACCGTATAATACTTCTACCATCCGACAACATGTAGCATCCGACAGCACGTGTTCAGCCAATAGTATAGTGCCATTGGTCAAGGGTGTCACTGTACCGCCGAGCACTTGTAGCATCCGACAATCCTAAACTTGACCTAGATTTAGTGCCTTGATTGATGTAGTGTACATTATATCCTGAGCAGTGCTGGAAGCGCGCCAAAACTGCGATGGAGCCCAAGCGCCCAGGTCGAACGCGCGGCGAGAATGGCAAGAGAAGGCACCAGCACATGTTCAAACGGAGGGTGGACACCTACCAGGTCAGGTTGGCGGCAATAAATCACTACCGTGAGCACCGCAACATGGATTACACCCTCGCAAAGTTCTATCCTGGGGTTGAGGGTGCTTTGCGTGATACAAAA…		TACCGTATAATACTTCTAGCATCCGACAAACCACGAACCGGCGTAAGGGTAGAGTTGGCTCATTTAACGAAAAGTCAGTAGTTTCAACTCATTCGAAAATTATGTACAGCACACTACTTGTGATCATTCTTCCTCATCATCGGCTAGAACCTCGAAGACTCCGACCACGGCATTCTCGACAACATCGCTGCCCTCTTGCACCTCTCTGAACACGCGATCCAGCTGTCCAAGCGCCAGTAGCTCGTTTGCCACGGCTGTCGACTCTGAAGGTTGGCTAAGAGCGTCGCAGTAGCTGCTGGAGCGTTGTTGGGGTGTGCTGGCTTGACGATGAAAGAGAAGGCGCTCTGTATCACCTCCCGACTAAGCCCCTCCCACGCCACCACCACCCATTCTGTCACA…
	Oomycota	Peronosporales		Phytophthora megakarya	Phme		1143	381			-				wgs
	Oomycota	Peronosporales		Phytophthora palmivora	Phpal		1778	374	8	2	25/25	92	CCGAA/CCGTA		wgs	TA/TA	VOQZ01000158.1:75557-77338		TACCGAATAATACTTGTCCGATCCGACTACTCGACACCACGACTTTGGCCAATCAGGCAACGCCATTTTTAAAGCTGGCCTGTTGCCTGCAACTACTTGTCCGATCCGACGTTCCCATAACCAACACAGAACGACCACTCATTTAGACTTTTTCCTGACCCCGCGCGCACTTCTCGCAATGGCGCCAGTCCGTCGCCATCGCCCTGGTCGCATACGCGGGCCGAATGGGACCGGGCAGCGCAAGCGGGCATTCAGCCGCACTAGAAAAATCTACGAGACGAAGCTAGCTATTGTCAACCACTGCGCGCTGCATAAAGACATGAAGTGTACGCTGGCAAAGTTTTTCCGGGGAATCGAAGGGAAGGCGCGTGAAACTAAGCGAAAGTCCGAGCATTTTTG…
	Oomycota	Peronosporales		Phytophthora colocasiae	Phco		1839	522	3	1	18/18	100	CCTCT/CCTCT		wgs	TA/TA	TACCTCTGTCCTAACGACACCACTAGTCCTAAGAGAACTCATTGTTCAGCCAATAGGAAGTCTTGAAGAAAACATGTGACTGTCCTTCCTGACCGCACTAAAACACTATACCGACATTTCTAAAACTTAGGCTGGCGATTGTGTCATTCAGGCATTTGCAGTACAATGCCCAAGGGCCGCAAATGTGTCACCGGTACTGGGAAGAAGCCACGAACGTATCAGCGAGTCCGAGTCGATTACAAGCACAAGCTGGAGATTCTCCTACTTCTCGACACCGGGGTTTCAAGTCGAGAGGTGATCTCCAGAATGTACAAGGGGATCAAGAGTGCCGCCGAAATAAAGAAGAAGCAACGATATTTCGGCGCGTGGAAGAAAAATCGTGCGGTCATTGAGTACATG…		TACCTCTGTCCTAACGACACCACTAGTCCTAAGAGAACTCATTGTTCAGCCAATAGGAAGTCTTGAAGAAAACATGTGACTGTCCTTCCTGACCGCACTAAAACACTATACCGACATTTCTAAAACTTAGGCTGGCGATTGTGTCATTCAGGCATTTGCAGTACAATGCCCAAGGGCCGCAAATGTGTCACCGGTACTGGGAAGAAGCCACGAACGTATCAGCGAGTCCGAGTCGATTACAAGCACAAGCTGGAGATTCTCCTACTTCTCGACACCGGGGTTTCAAGTCGAGAGGTGATCTCCAGAATGTACAAGGGGATCAAGAGTGCCGCCGAAATAAAGAAGAAGCAACGATATTTCGGCGCGTGGAAGAAAAATCGTGCGGTCATTGAGTACATG…
	Oomycota	Lagenidiales		Lagenidium giganteum	Lagi		1907	335	3	1	26/26	100	CCGTA/CCGTA		wgs	TA/TA	NSDO01000611.1:29283-31193		TACCGTAGACCATAACACAATTGCGACAATCAATATTGTCCAATCTAAATGCCTCATTTGGGCGTGCTGTCAACCATAACACAATTGCGACAGGTAATTACCATGCACACCCACCACCCAATCACCTCAGGTCATTCTGCCCCACGAACCAAAGAACACACATGGGGCGACGTGGGCGTCGCAAAGAACGCAGCGGCGCCACGAACCCACGATTCCAGAACAGCAAGTGCCCGTTTGGCTTTCGCCTTCAAGTCATCAACCACCTCCGCGACCACAGAGACATCAAGTCCACGCTGCGTCGATTTTTTCCAGGCTACGAAGCGAAGCGGCTCGAAACAAAACGAAAGAGCATCTACAAATGGGAGAAGAACCGTGATAAAATCGAAAAAGCGTGTGATT…
	Oomycota	Saprolegniales		Aphanomyces euteiches	Apeu		2256	203	8	6(<300)	26/26	100	CTTTA/CTTTA		wgs	TA/TA	VJMJ01000114.1:42985-45244		TACTTTACTTGATTTGTCAATTGCGAACCAAATATGCCTCCATATTATAGTATTTTCACTTTATTATTTCTGGCAATATCTCGTAAAAGAAGATACTTGTCATATCCTATATTTTCTATATTGAGCTGCGCGCGATATTGGCAAAATGGCGCCACCAGGACATGGAAAACATCATCGACTCGCTACAGGGCGTCCTGTTATCAAGAATTGTAAGCGTGTTCCACCCAAACATCAACGCAGATATATCACTTATCGCAAAAAGCTTCATATAATCAATTGGCGCCGTGATCACTCAATGGAATCGGCAATTGATAGATTCTTCTTTGGTGTGACTGGTACAGAGCGAAAAACAGTATGGAAGCAAATACTTCGCTGGGAATCTCAAAGAGAACACATAAC…
	Oomycota	Pythiales		Pythium guiyangense	Pygu		1902	386	18	4	25/25	95.65	CTCTA/CTCTA		wgs	TA/TA	QXDM01000023.1:1272594-1274499		TACTCTATTGTATCTCTCATAGGCGGCGCCATCTCATTGGCGACGCTCCTTTATTTGAAGCATTTTTGTGGCATTTGCAACTATGCCGGAATTACAAATCTATAAAATGTGAACCACACAAAATACACTCACTGACAACCGACAACCAAACAAGCAGATTACTTCTCGATGGCAAGACACCAAGGGCGCACGAGCATCAAGGGCGTGCATGCGCACAGCAAGAAGTACTCAAGGACCCAGTACAAGTACGAGTTCAAGAATGCTGTCGTCGAGCACTATCGAGTGTTCGGTATTGATGACACGATCGCCCGATTCTTTGCGACTGAGCCTCGCGACGCTGTGCGTAAGCGCGTGAGCAAGTGGAACAAGAGCGCAACAGCGATCGCATCGCTCACGAGC…
	Endomyxa	Plasmodiophorida	Rhizaria	Spongospora subterranea	Spsu		957	319			-		-		wgs		OUQQ01001352.1:3153-5073		TACCGTAGAACCTGAGTTAATTGTCTCCCTAATGTTCCACCACGGTACTCGTTTCAGCTTCTCACCCAAAAAACCAAAGCACTTCGGCAGTTGGTAAACTACAAACTAGAACGTAATTTACCATCGTCGTGTCCCATGAGACAGTCGAGTCTCACGCCGCCCGTGAGACTTTCGCTTCAGTCGAGAATTTGCCCGGTCCAGAGCAGGCACCAGCTCGCCTTAGCCACCCTAGTTGGCGGTCAGTGGCAGAGTAAGTCCCCGTGCCGTTGAAGAGGTGGTGAGCGGGTGCATGTGGTGGGCCAGTCGAAGGATCGCGCCGCCGCCAAGACTTCGAACAAAGGTACGCGAGCGATAGCAACATGAGAGGTCGTGAACTAACTTTGTCTTATGGACATGCAG…
	Porifera	Spongillida	Porifera	Ephydatia muelleri	Epmu		2557	449	-		149/149	92.62	CAATG/CAACG		wgs	TA/TA	JABACO010000019.1:30383-35525		TACAACGACAAAGGCGGCGTTCCTAATAAGTAGTTTCGGGACGCTCCAATAGCCTAGACATATAATACAACTCACCTACAAATGACAACCAGGGCAAACAGGGGGAGGTAAGCTTCTCGTTATGAGAAAGAGCCCTTCCAAGTTACCTGGTATCTCCCGCTCATTTGGCGGCAAAAGGGGCTTGGATCCATTAAATTTACTTAACGTAATCAATGAATCCGATCACATGACCAGCTGAGGCCGCTGCATGCGAAATGGCACAATGATCACATGACCGAGTTGTAATAAATAATTGTGGGTGTATCGCATTCCATCGGCGTCGACGTCACTGCATGTGAAATGGTAGAGGATTCAATTAGAGTGGAAAGTGTAGTACGAGGACATCATGTTTATAAAGAA…
	Porifera	Haplosclerida		Amphimedon queenslandica	Amqu-PasserB-porirera		2207	459	4	1	26/26	88.46	CCGTA/CCGTA		ref	TA/TA	JADHEG010002440.1:524497-526703		TACCGTAAATGTTCAAATAAAAGCCCGGGCGTTTATTTCCTTAATCAGGTTATGAGACAGGCGTCTATTTGAGACTGGCCTTTAATTGAGACAGGCGTTTATTAAATAATTAAAAATTATCAATAATGACCACACCCAAAAAACATGGCCACCAGAGAAGAAACATTTATATTCAGCAGTGTAATCAGAGGTCATCATGTATATAAAGTGACTTGGACACCATATATAAGTGAGAATCTGACAGCCAACATTGAAGAAGACAACCCACATGATAGACATGCTATTGCCTTAACCAGAAGTGCTGGTGATATTATTGGTCACATGCCTCGAAAAATAGCTCCATTGTGCTGGTTCTTTATTAGGAATGGAGGTAGTATAAAGTCTGTTGTCACTGGGAAA…
	Cnidaria	Scleractinia	Cnidaria	Acropora digitifera	Acdi-PasserC-cnidaria		2153	377	10	1	27/27	92.59	CCGTA/CCGAA		ref	TA/TA	BACK02041729.1:4026-6182		TACCGAATTTACCCGTGTATAATGCGCACCCTTATTTATGGAACATTTTTCTTTGAAAAAAAGTTTGTTATTGAAAGCCCACGGAATCAAAAACCCAAGCCAACACTACACAAACATGCATGCTCCCTTTCAACAGTTTAATTACCTAAAGCTTGCAATGTGATTATTCACATTTTCAAAGCGAGCGATACTTAAACTTAAATACAAAAGGAATATTTACAGTAGTAAAAGAATCGAATCGAGCGATACCTTAAGGCTTTAAAACAAGGGAATTACGTACATGTTAAAAGTTTCAGAGCGAGCAATACTTTAAGATTACAAAGTGATTGCTTACATGTTAATAGTTTCAAAGCGACTGAATCGACGCGACAAGCTAGCGATATTTAACTAGGAATTATT…
	Cnidaria	Scleractinia		Stylophora pistillata	Stpi		1741	431	5	2	24/24	100	CCGTA/CCGTA		ref	TA/TA	NW_019218780.1:13270-15014		TACCGTATTTACCCGTGTATAATGCGAACTTATTTTTCCCGAAATGAACACCTAAATTCGAGATGCGTATTATACACGGAATCCTTTGTTTAGGCTGACGCGACATTAGAATAACAAAGACACATAAGCGTGCGATGTAATTGGTCTTTAATTTGAGGGTAAACTAACCTACCAATGACATGTTAACAATTTGGATCCTTGAATAAATTTAACTAAGTATTTAAGCGAACAGCTGATCAACAAAACAGTTACTGTAATCTTGAGCAATCAAACGTAAACATGACTACAAAACTCGCCGGAACCAAGCGTCAAAGTTACACAGTGTCAGATAAGTTACGAATCATCAATTTCGCCGAACAGCATGGAAATCTCGCTGCTGAAAGAGAGTTCGGAGTATCT…
	Cnidaria	Scleractinia		Orbicella faveolata	Orfa-PasserC-cnidaria		2519	435	3	1	28/28	89.29	CCGTA/CCGTA		ref	TA/TA	NW_018150134.1:483113-485635		TACCGTATTTACTCATGTAGAAGTCGACCTTTTATGACCAAAAAATCATCCCAAAAATCACCCTCGACTTATACACAAGTCATACACAAAGACCTGACCAAGCAATACAGGAAATTAGCATAACAATTACCTGAAGTCCGTTAGGAAAACCGAGTTTACAAAACCAGTGCTAATTGTGCTCGAGTTTTGTCAGTTTTCAGCACATTTTTCATCAACAAAAAAGTGTGAAATTATAAATGTTCAGTGGTTTAAACGCAGACCTACTGGAGATGATTTCTATTGTCTTTTGATCTGTAGAGCAGACATTTTTCTTAAACCTTCGCTGGTGTTTACGGTGCTGAACTTTCGTTTTCATCGATTGATTACAGTAGCTTAGTGACCTGGCAAATGCTGTTGTTC…
	Cnidaria	Actiniaria		Anemonia viridis	Anvi		2356	439	1	1	26/26	100	CCGTA/CCGTA		wgs	TA/TA	OCZR010393811.1:1-3000		TACCGTATATTACCGTGTATAAGTCGACCTTTTACGTCATGATTTTCAGGTAAAAATTGGGGGGTCGACTTATACACTGTGACAAAAAAGTCATGGTATGTGTAAAGTAAATTTTTTTCAAATTTTTAAAGTAAATTTTTGTAGCGTTGATCGAACCGGCAATCATCGATCGAGCATCTATAAACTAATGCTCAAGATCAAGTTTAAATCATTTCTACAAGATATTTGTTAAGTCTTGCATCAGAATAAATATTGATATACATTTTGTACCTAGTTTAACTGACGATGTTCTATTTGAATATGCTAGAAATACCAAAACGAACTCATTTCAGCATCGTATAGCTTTTGCTGTTGTCCGCCATCTTGGAATGAACGTTTCAACTTGTTTCCAGTCCACTC…
	Cnidaria	Scleractinia		Acropora tenuis	Acte		2436	460	6	2	25/25	100	CCGTA/CCGTA		wga	TA/TA	BLAZ01001167.1:161105-163544		TACCGTATTTACCCGTGTATAAGTCGATCCCGTGTATAAGTTGACCCCCCATTTTGGAGCCAAAAAATAAGTTTTTCTTATTTCTGGGTGAGAATTTCCTTAAAAAACTTATCTTTTATGTCAGAATTTTCTTTCAGGTTCGGTATGGTTAGACGAGAAAAATCGCATCAAGCTTAGACGTAAAGTTTACAATTGCGCGTACGAGTGCATTTAGGCGTTCTTTAGCGACAAGATTATATGCTGCATTTTCTTCATAATTTTCGAAGTAAGCTTCCAAAGCCAAACATACTAATCTTTAACGGACTTTTATCGTTGTGGAGAGTTGAAAAGCAGGTTTAGAAGACAGACTAAACGTACAGGAAGCTCAAGAAACTTCGAAAATGCACTAATAACCAAACT…
	Cnidaria	Scleractinia		Acropora cytherea	Accy		1396	287	8	1	28/28	96.43	CCGTA/CCGTA		wgs	TA/TA	BLFB01002365.1:721167-723595		TACCGTATTTACTCGTGTATAAGTCGACCTTTTACGACCAAAAAGTCAACCCAAAAAATCGCCCTCGACTTATACTCGAGTCATACACAAAGACTTGACCAAGCAGTCCGAGAAATTAGCATAACAATTGCCTGAAGTGCATTAGGAAAACCGGTTCTAATTGTGGTAGATTTTTGTCAGTTTTCGGCGCATTCTTCGTCCAAAAAAGTGAAAGAATGAATGTTTAATGGTTTAAAAACAAACCTAGCTACTGGAGATGATTTCTATCGCGTCTTTTGATCGACATTTCTCCTTGAACTTCACTGCCGAACGGTTACTGTAGCTTAGTGACCTGGCAAATGCTGTTGCCTACGTGATCTTGTTGTTAGCAATCAGAAATGGACCAATTACATTGCTACT…
	Cnidaria	Scleractinia		Acropora echinata	Acec		2141	424	5	2	18/18	100	CCGTA/CCGTA		wgs	TA/TA	BLFD01001932.1:88514-90658		TACCCGTGTATAATGCGCACTTTTTCCCCGAAATTTGAAGTTCAAAATTTACACTGCGCATTATACACGGAACCTTTTGTTTCTGGCTACACTAATTTGCATGCACGCGAAAGAACAATAAACTTGAATGTAATAGGTTGTTGTTAAGGCCGTTGTTATAATAAAACCGTAACTAGCCTATCATAGTTGTTTAATTTCAGTCGATAAAAGCAATACATGCAATAATTCACTCATTAGTAAAATTTATGAGCAGTCCATCATGGCAACAGCAAATACGAAGCGACAAAGTTATACCACGGCAGAGAAATTAAAAGTGATACAATTTGCAGAACAGCACGGAAATCGCTCAGCCCAGCGAGAAGTTGATATTGCCGAGAGCAATATTCGTCTTTGGCGAAG…
	Cnidaria	Scleractinia		Acropora florida	Acfl		2537	432	5	1	24/24	100	CCGTA/CCGTA		wgs	TA/TA	BLFE01006883.1:253989-256529		TACCGTAATTTCCGGGCGATTACCCGCGGGTAATGTGTTAATTTTTCAGCAAAGAGTTGTTGGTGCGGGTTATAGGAAGGTGCGGGTAATGTGATAATTTTGTAATCTTCCGGTATAAGCAGGGGAAAAACTATAAAAGTCATTAATGAAACTGTTCCTAAAAACTGTGTATTGCCTTATTTATCCCGCTATAATAGCCTAATAGACTTAAATGCTCTCGATGAAAACCAATGCAAATTGAAAACATATCAACAAATATCGTTGGCAATCAAAATCGTTTATCACGCGTGTGATCTTACTTTCTTACTAATTTCACAGCTTCGTTCTTTGTTTAGTTGAAAATAAAAACATCATTCACCAACTGGAGTAATAAAACTCAAAACAAAAGAATAAAAATGT…
	Cnidaria	Scleractinia		Acropora gemmifera	Acge		3314	250(无3D)	15	1	25/25	88	CCGTA/CCGTA		wgs	TA/TA
	Cnidaria	Scleractinia		Acropora hyacinthus	Achy		3396	473	13	1	25/25	92	CCGTA/CCGTA		wgs	TA/TA	BLFG01000841.1:27535-32809		TACCGTAATTTCCGGGCGATTACCCGCGGGTAATGTGTTGATTTTTCCGCAATCAGTTGTTGGTGCGGGTTATAGGAAGGTGCGGGTAATGTGATAATTTTTAAATCTTCGGTATAGTTTTAAAACCGTAAGTACGGGAAAAATATGAAAGTCATTAGAGACTTCCTAAAAACTGTGTATTGCCTCATTTATGCCACTTTAATTGCCTGATAGGCTTTAATCCTCTTGATGAAAACCAATTCAAATTGAAAACATATCAACAGGTATCACTGGCAATCAAAATCTTTTATCACAAGTGTGATATTACTTTCTTGCCTTGCTAATTTCAAAGCTTTTTTCTTTGTTTAGTTGAAATTAAAAACATTGTAAACTCAAAACAAAAGAATAAAAATGTGAAAG…
	Cnidaria	Scleractinia		Montipora efflorescens	Moef		2952	417	7	2	26/26	92.31	CCGTA/CCGTA		wgs	TA/TA	BLFP01000185.1:2678925-2681880		TACCGTAAACGTCCATGTATAAGCCGCACCTTTTTTCACAAAATTGAATCCCCAAATCGAGGGTGCGGCTTATCTATGGATACATCTGTGTTTGGAGTTCTCAAAAACCTAATTAATCTTCATAAAACTTCTTAAGGTGCCGAGAAATAAACAAAAAAGAAACTGAGAGCGTATTGCTGTGGGTCATTGACTTTTTCATTGAGTGGTGGCTCCTAAAGGAGCCGTTTGTGTCTTGGAGTGTTTATCGGGGAATCTTGCTCTCCAAGAGTTCTTTCAAGCGATTAATTTTCGCTTTACTCGAACAACTAAACACTAACATACAAGGAATCTCCATTCCTCCGAACAGCTGTTTGCAGTGACGTCTGCGGCCCGTCACTTCCACGCATATCTTTCCACCAC…
	Cnidaria	Pennatulacea		Renilla reniformis	Rere		852	284			-				wgs
	Cnidaria	Actiniaria		Heteractis magnifica	Hema		810	270			-				wgs
	Cnidaria	Scleractinia		Pocillopora verrucosa	Pove		1705	252	4	1(<300)	25/25	100	CCGTA/CCGTA		wgs	TA/TA	JAAVTL010001554.1:7466-9174		TACCGTATTTACCCGTGTATAATGCGCGCCCGTGTATAATACGCATCCCAATTTCAGACCAAATTTTGAGAAAAAAGAAAAATAAACTACTCAACAAGAAGGTGAAATTGTATAACATTATTTATTTCAATTAACTTGGCAAACTAACGAAATGACTCGGACTCGGAGTCTGACTGGAACAGTTCTCTTGCAAACGAGTCATCGAGCTCGTTGTTGCAGTCATCGTTGGCCTCGTAAACTAGGTCGTCCTCGGATCCATCAAGGCTGTTGGTGATCCCGCATTTTAGAAATGAGGATTCAATCATTTCTTCGGAAATGTCCTGCCATGCTCCTGCGATCCACAAAAGGATCAGTTCCTCAGATGGTTTCTTTTGGCGGCCACTCGCTGTAAATTCATGG…
	Cnidaria	Actiniaria		Exaiptasia diaphana	Exdi		963	321			-				wgs
	Cnidaria	Scleractinia		Acropora selago	Acse		2434	436	7	3	28/28	92.86	CCGTA/CTGTA		wgs	TA/TA	BLFM01004602.1:155341-157778		TACCGTATTTACTCGTCTATAAGTCGACCTCGTGTATAAGTCGACCCCCCATTTTCAAGGTCAAAAATCGGATTTCTCATCATGTCGGGTTAAAGAAATGAAATTCACACCAACAGAAATTTCCCAAAATGTCAATAATTTCTTCCAGAGAACGTATTGAAAACACGGTGAATTAAGAAAAGCAGAAGTTTAATCATACGCTGTGAAGTTTATCACAAACATGATTTAAGCACATGCGAGCTCTCCGATTTACTAGAGAAGTATTTTCCGATATTTGGGGGTAAATTGCATTGCATTTAGCTAACCTTGATCTAGATGTTGAGTTTAAAAAGAGATTTAGGCAAGAAGACCAAAGGAATACCGAAGAGCTTCGGATCGCTCGATCAAAACACCGCCATG…
	Cnidaria	Scleractinia		Astreopora myriophthalma	Asmy		1947	204	6	2(<300)	25/25	96	CCGTA/CCATA		wgs	TA/TA	BLFK01000989.1:783733-785683		TACCGTATTTACCCGTGTATAATGCGCGCCCGTGTATAATACGCACCCCAATTTCGGACCAAATTTTGAGAAAAAAGAAAAATAAACTCCTCAACAGGAAGGTTCAGTTGTATAACATTATTTATTTTAATTAACTTGGCAAACTAACGAAATGATGGTTACAACATCTTTCACCTCCTTTGCTGTCAATAAAGCTAACGATACTTAACTTAAATTTTCTTTACAAAATACAAGCGCCTTTTTGCGTAATGGAATATACCTTAGCATAAAATTCAAACTGACCGGTACTTAACTTACAACAGTAGCTATTATCTTGTAGTAGCGTTTGCTTTTAATGTCAATTAAATGTCAATTGCAGCACTTGTTTCCTGTCCTTCTAAATAATCTACTCACAGTTCG…
	Cnidaria	Scleractinia		Acropora yongei	Acyo		2013	430	1	1	25/25	100	CCGTA/CCGTA		wgs	TA/TA	BLFN01000966.1:2267501-2269517		TACCGTATTTACCCGTGTATAATGCGCACTTTTTTTTGGTGAAATTGACCTTCAAATCCGTGGTGCGTATTATACACGGAATCCATTGTTCGGTCACGTTCTCATTAGCATATGATAATCGAGAAAACAAAACACAACAAAAACTTTGAAGTACCGGTAATTGGCTTTTAATAAACTCAGTATAATAAACTACCAATGAAAAGGTTTCAATTTCGATCCTGGAATAAATTAAACTGACTCTTTAAGAAACAGCTTATCAATGAAAATAACATGTGAAATTGTCACTTGAGCGCGATCAGTACTTCAATATGGCCACAAAACTCACTGCTGGAAAACGTCAAAGCTACACTGTATCCGACAAGTTAAGAATCATCCAGTTCGCAGAGCAGAATGGCAACC…
	Cnidaria	Scleractinia		Montipora capitata	Moca		2017	430	3	2	25/25	96	CCATA/CCGTA		wgs	TA/TA	RDEB01003521.1:3922-5942		TACCGTATTTACCCGTGTATAATGCGCGCCCGTGTATAATACGCACCCTAATTTTGACCACTTTTTTCTTAAAAAAAAAATAATAATAATAATTCACAACGAAGACCACTTATTAGCACTTCATTTTTTTCTATTTAATCAACTAGAACTGGGAATTCACCGCTCAAGGCATTTACAACTATTTCTTTAACTGTTTGCTATGAACGTACCGAGCATACACTTAAAGACCTACTTACAATATGGTCTACTCAATAAAACGTTTAAAAACTGCCCTAACTTATGTTCTTAAACCTAAATTCACAACTGATATTACCATAACATTTAAAATGTTTTAACCTGAATATTTCTACTCACAGCACTACTGGTAGCTTGCATATCACTGCATGTACTCATAGACAA…
	Cnidaria	Actiniaria		Stichodactyla helianthus	Sthe		2977	239	2	1(<300)	26/26	92.31	CCGTA/CCGTA		wgs	TA/TA	WUAP01007557.1:67907990-67910680		TACCGTATATTACCGTGTATAAGTCAACCTTTTACGTCAAGATTCTTAGGTAAAAAACGGGGGGTCAACTTATACACGGTGACAAAAAAGTTGATCGTATGTGTAAAGTAAATTTTTCTTTGAATTTTAAAGTAAAGTTTTGTATTGATGATTGAACCATATCATCGACCATCTCTGCTCAAATGCTCAAAATCATGTTTAAAACATCTCTACTAGATATTTATTAAGTCTTCCATCAGAATAAATATTGAAATACATTTTGTACCTTGTTTTACTGAGGATGCTGTATTTGAATACGCTAGAAATATTGAAACGAACTCATTTCAGCATCGATCACATCGATAGGCTTTTGTCGTTGTCCACCATCTTGGAATAAACCTTTTAGTTGTTTCCAGTCCA…
	Cnidaria	Actiniaria		Phymanthus crucifer	Phcru		1118	369	1				-		wgs	-
	Cnidaria	Leptothecata		Clytia hemisphaerica	Clhe		2888	475	18	9	27/27	96.3	CCGTA/CCGTA		wgs	TA/TA	CACVBU010001292.1:266-3159		TACCGTAATTTCTCTAATTTAATACGTCCTCTAATTAATGCGAGGAAATTATTTTCGTCATTTTGAACTAATTTAAATCCGCTAATTATTAGTGCGAGCACCCATTTACCTACTTTTGATTTTCCTCTAATTTAATACGGTAAAGTTCAAATTTTCCTCTAATTATAGTACGAACTGATTTTTTCAGGATTAGTTTTGTTCTTTCAAATTTTTCAAATTTTCAAAAATATTATTTACAATTCAAAAGGGTCGTCATCGTCATCGTCTTTTTCAGTGGCATCGTCCTCTAAATCTAAGATAGTTTTAGCATTACCCATGCATTGTTCGTAGAATTCTCCACTTCTCACTTTGCTTGGATCAGTTGTTGTGATGCCACATACTTCAAATGATCTGGCTACC…		TACCGTAATTTCTCTAATTTAATACGTCCTCTAATTAATGCGAGGAAATTATTTTCGTCATTTTGAACTAATTTAAATCCGCTAATTATTAGTGCGAGCACCCATTTACCTACTTTTGATTTTCCTCTAATTTAATACGGTAAAGTTCAAATTTTCCTCTAATTATAGTACGAACTGATTTTTTCAGGATTAGTTTTGTTCTTTCAAATTTTTCAAATTTTCAAAAATATTATTTACAATTCAAAAGGGTCGTCATCGTCATCGTCTTTTTCAGTGGCATCGTCCTCTAAATCTAAGATAGTTTTAGCATTACCCATGCATTGTTCGTAGAATTCTCCACTTCTCACTTTGCTTGGATCAGTTGTTGTGATGCCACATACTTCAAATGATCTGGCTACC…
	Cnidaria	Semaeostomeae		Sanderia malayensis	Sama		2679	468	1	1	25/25	92	CCATA/CCGTA		wgs	TA/TA	TACCATATTTCCTCGAATAAACGCCCCGGGGCGTTTATTAATTCTGGAACTCTTTGGGGGGGCGCCTAATCGAGGGGGGCCATTATTCGAGGGGGGGCGTTTATTAGAAAGTATGAAAAAAGAAAAAAAGAATAAAACATTTCAAACTGAATTTTCCATAATCTTAAACAAACAATCTCAAACATATTTTACTTTACCAAGAGTTAATTCAAAAAAATTCACTCGATCTCGATCAAATCATCATTTTCAGAATCCTCTTCTAATATGACAATGTCTGGTGTTGCCTCTTCTATGTCAGAGTCTGTCACATTTTGAAATGGATCTTCGCGTTGATCATCCATGATAGTAGACATAGCTTTTAGTCTTTCTGCTCCTGCACTGCATGGCTGACGATTCTTG…		TACCATATTTCCTCGAATAAACGCCCCGGGGCGTTTATTAATTCTGGAACTCTTTGGGGGGGCGCCTAATCGAGGGGGGCCATTATTCGAGGGGGGGCGTTTATTAGAAAGTATGAAAAAAGAAAAAAAGAATAAAACATTTCAAACTGAATTTTCCATAATCTTAAACAAACAATCTCAAACATATTTTACTTTACCAAGAGTTAATTCAAAAAAATTCACTCGATCTCGATCAAATCATCATTTTCAGAATCCTCTTCTAATATGACAATGTCTGGTGTTGCCTCTTCTATGTCAGAGTCTGTCACATTTTGAAATGGATCTTCGCGTTGATCATCCATGATAGTAGACATAGCTTTTAGTCTTTCTGCTCCTGCACTGCATGGCTGACGATTCTTG…
	Cnidaria	Semaeostomeae		Chrysaora achlyos	Chac		981	327			-				wgs
	Cnidaria	Scleractinia		Acropora millepora	Acmi		726	242			-				wgs
	Cnidaria	Scleractinia		Pocillopora damicornis	Poda		744	249			-				wgs
	Cnidaria	Alcyonacea		Dendronephthya gigantea	Degi		2542	366	3	1	24/24	95.83	CCGTA/CCGTA		ref	TA/TA	NW_021163128.1:271823-274364		TACCGTAAATGATCTAATAAACGCCCGGGCGTTTAATAAATTTTACCAGTTCTAAGAAAGGCGTTTAATAGATACGAGGCGTTTAATAGAGAGAGGCGTTTATTTCATTTCTATTACTTTACTGAAACAAAACAAAACAAAACTAAGACGCGCAGTTTGCTCGCGTAATAAGACTTTATATAGTTTCTGAGCCCAATCGATATACACCTAATTAAGATAATATAAAACACTATGTCCTTCACAGATCTATGTGAATGTCAATGTCTTCATCGTCATCCAGGTCAACCACGTTAATAATGTTTTCGGTTGCCTCTTCGATATCGGAGTTCGTTATGTCCTGAAAAGGGTTTGGAAGTTCAGGCTCATCCAATACGGAAAGTTGCGCTTGTAACTGCTCCA…
	Cnidaria	Anthoathecata		Hydra vulgaris	Hyvu		510	170			-				wgs
	Cnidaria	Limnomedusae		Craspedacusta sowerbii	Crso		2172	124	12	1	27/27	88.89	CCGTA/CCGTA		wgs	TA/GA	QQSS01094764.1:1-4465		TACCGTATTTTCAGGCAAATAACGCGCACACGCACATACCGCGCACACGCACATAACGCGCACACGCATATAACGCGCACACGCACATAACGCGCACACGCACATAACGCGCACACGCACATAACGCGCACACGCATATAACGCGCACACGCACATAACGCGCACACGCATATAACGCGCACACGCACATAACGCGCACACGCACATAACGCGCAGAAAGAAACAAATCAAGTAAAAAATTTGTTACATAGCGCGCCCACGCATATACAGAGCATGGACTTTGCTTACTGTCGAGTCGCTATGAACTCTTGAAGTAAACTACGTATGATGAGATGCAAGAATCTCTCCTCTGTCCTTTCCAGCCATGAATTTTTCTCTAACCAGCCACCTACAATCCTC…
	Cnidaria	Rhizostomeae		Cassiopea xamachana	Caxa		2070	250	4	1	23/23	95.65	CCGTA/CCGTA		wgs	TA/TA	OLMO01010496.1:19649-22677		TACCGTAAATTCCGGCGTATAAGTCGAACATTTGACACCAAATTTCAAGTTTAAAAATTCATCCTCGACTTATACGGCGGTAACATTTTTCCATGGCATGAATTCTAGTAAGTTTAGATTGAGGAAACCATCGCAAGTCAGAATTATATGTTATAACATATACCCCGGTAAGTATTTATTTAAAAAATAATAGTAAAATACTTGTAATCCTACTCAACATGAGGTCGATCGAACACAAAGTCAAAACAAAATTAGATGATGTGACACAGGTATTCATTTATAAATCAATAGTAATCCTACTCAACATGAGATTGATTAAACACAAAGTCCCATTCCTCACCATTCAAATTGTCGTTGTAAGTATCCTCTTCTGGAATAATGTCTTGCTCCACTGGTGAT…
	Cnidaria	Stauromedusae		Calvadosia cruxmelitensis	Cacr		1745	443	5	1	25/25	88	CCGTA/CCGTA		wgs	TA/TA	TACCGTATTTCGCTGTGTATAAGTCGATTTTTTTATGTCTTAAAATGATGGTCAAAATCGTACTCGACTTATACTCGGAGTCATGGAAAAAAATAATCGAATTTCTATGATTTCTTTGTTTACATTGATAAACAAAGGCGCTATTGTTGTCCGCGGCGCCACAGGAGGCGAAGCGTGACTTGACATTGTTGCTTTCAGTCATCGCGCATTTTTCACTTGCAAGACGATGGCGCCCACAAGTCGCACGAAATATTCTGCGAAGTACAAGCTGAAAGTTGTCGAACTTGCCGAACAAATGAGTAATGTTGCTGCTGGTCGACATTTTGGTGTAAATGAGAAGCTTGTCCGCGACTGGCGAAAGCTGAAGGCGACTCTTGAAAGCATGCCGAAAACGAAGTG…		TACCGTATTTCGCTGTGTATAAGTCGATTTTTTTATGTCTTAAAATGATGGTCAAAATCGTACTCGACTTATACTCGGAGTCATGGAAAAAAATAATCGAATTTCTATGATTTCTTTGTTTACATTGATAAACAAAGGCGCTATTGTTGTCCGCGGCGCCACAGGAGGCGAAGCGTGACTTGACATTGTTGCTTTCAGTCATCGCGCATTTTTCACTTGCAAGACGATGGCGCCCACAAGTCGCACGAAATATTCTGCGAAGTACAAGCTGAAAGTTGTCGAACTTGCCGAACAAATGAGTAATGTTGCTGCTGGTCGACATTTTGGTGTAAATGAGAAGCTTGTCCGCGACTGGCGAAAGCTGAAGGCGACTCTTGAAAGCATGCCGAAAACGAAGTG…
	Platyhelminthes	Tricladida	Platyhelminthes	Schmidtea mediterranea	Scme-PasserB1-platyhelminthes		1738	431	167	7	21/21	100	CCGTG/CCGTG	CCGTGTTTCCCCGAAAATAAGAC	wgs	TA/TA	AUVC01121708.1:8873-10610		TACCGTGTTTCCCCGAAAATAAGCCCTATGAAGATTTTTGGATCTTTTTATAATATAAGCCCTCCCACGAAAATAAGCCCTAGTTAAAATAATGTGTAAAAAAGAATTCGATAAAAATGCTATTGATTTATTAAGTATGCTTTACTTCTTATAAATAATTGTTCGGCAGTTTAAACTGAGCGACTGCGCAGATACAACGTTTGTGTATTTTATTCTTGTAAGTCGGATTATTTTTTCATACGTAATTTTATTTTTTATACAGTGAATAATTTTTAACCCAAGTTAAGATGAGTACAAAGCGAAAGAGCTGTTCCGTTGAGTACAAAAAAGGAATTTTGGAAGACTCTAAAGGCGTAAATCTTGTAGCCTTTTGTAAAGAGAAGATGTTGGATCTACGTA…		TACCGTGTTTCcCCGAAAATAAGCCCTATGaAGATTTTTGGAtCTTTTTATAATATAAGCCCTCCCaCGAAAAtAAGCCCTAGTTAAAATAATGTGTAAAAAAGAATTCgaTAAAAATGCTATTGATTTATTAAgTATGcTTtACTTCTTATAAATAATTGTTCGgCAGTtTAAACTGAGCGACtGCGCAGATACAACGTTTGTGTATTTTATTCTTGTAAGTCGGATTATTTTTTCAtACGTAATTTTATTTTTTATAcAGTGAATAATTTTTAAcCCAAGTtAAGATGAGTACAAAGCGAAAGAGCTgTTCCGTtgAGTACAAAAAAGGAATTtTGGAAGACTCtAaaGGCGTAAATcTTGTAGCCTTTTGTAAAGAGAAGATGTTGGATCTACGTA…
	Platyhelminthes	Tricladida		Schmidtea mediterranea	Scme-PasserC2-platyhelminthes		1697	443	230	10	28/28	100	CTGTA/CTGTA	CTGTAAAATCCCGAGTATAAGCTGCAGC	wgs	TA/TA	AUVC01089966.1:3570-5266		TACTGTAAAATCCCGAGTATAAGCTGCAGCGCGTATTAGCTGGAGATGACATTTTTATAAAAATGTATTTTTTAGTTGTATAAACCGCAGCACGTATTAGCTGCAACATTTGCGTTGAAAACACATGATTTTAAAATCAGCAACCTATCGTTAAAAAACAAATTTCACCGTGACAATAACCATTTTGTTTTAATCGTTTATATTGTTTACATTTTTTATTGCACTGTTTTGAATCCTTGATTAAAATGGATAACGATTCTGAACAAAAACAAAAGAAACAACGAAGATCTTTTAGTTCAGCAAAGAAAAAAGAAATTATTGAATTAGCTCGTCAGTTAGGAAACATACGGGAGGTTGCAAGACGATATGATATTAATGAAACTGTTATTCGACGATGGA…		TACTGTAAAATCCCGAGTATAAGCTGCAGCGCGTATTAGCTGCAGATGACATTTTTATAAAAATGTATTTTTTAGTCGTATAAACCGCAGCACGTATTAGCTGCAACATTTGCGTTGAAAACACATGATTTTAAAATCAGCAACCTATCGTTAAAAAACAAATTTCACCGTGACAATAACCATTTTGTTTTAATCGTTTATATTGTTTACATTTTTTATTGCACTGTTTTGAATCCTTGATTAAAATGGATAACGATTCTGAACAAAAACAAAAGAAACAACGAAGATCTTTTAGTTCAGCAAAGAAAAAAGAAATTATTGAATTAGCTCGTCAGTTAGGAAACATACGGGAGGTTGCAAGACGATATGATATTAATGAAACTGTTATTCGACGATGGA…
	Platyhelminthes	Tricladida		Schmidtea mediterranea	Scme-PasserC3-platyhelminthes		1710	446	271	16	25/25	100	CCGTA/CCGTA	CCGTAATTATCCGAATATAAGACGCAT	wgs	TA/TA	AUVC01009897.1:2420-4125		TACCGTAATTATCCGAATATAAGACGCATCATTAAAAATTGACTGAATTCAAGAAAATATAAGTAACCCAAATATAAGACGCATGTATAATTATTACCTTACATTAAATTTATTATTAAATTTATTTTTTGTTTAAAATTAAAATTTCAGTTACCTAAATTCAAATTTAAATTTTTATTTCCCTATAATGTCTTCAAAACGCTGCAGTTATACGACAGGTTTCAAATTGAAGGTAATTGAAGCAGCCGAACGTATCGGAAATAGAGGAGCATCTAGAGAATATGGACTCAGTGAAGCTAATGTAAGGCGTTGGAGAAAAAATAAAAATACTTTAAAAGAGTGCAGATCCTCTACAAAGGCCTCTGGCAGAGGTAGGAAATTATTTTTTCCTGATGTGGA…		TACCGTAATTATCCGAATATAAGACGCTTTTTTTTCATCACTTTTGGGGATGATAATCGTGGTGCGTCTTATACATGGGTATAACAGGAAATATTTTTTCCTACTCAGAAAATTTTCTGAAAAACCGGTATGGGCAAGGGAAATAAAGTATAAATTAATACAAAATGTTTATTTTTAGTTACAGAATGTTTTTTTCATTACAGAGACCATTATTTTCATCTTCACTTTCCATCAAATTCTCAATCTCAATGGACTCGTCCACTTCTCCAAACATTAATTCATTTTCCATATCATCAATATCATCTTCCTCATTCCCTACATCAGATATATCGTCCTGCCAAATAATATCGTCTTCTGATCCATCCATAGCATTACTCAAACAACATTTCTTGAACCCTT…
	Platyhelminthes	Tricladida		Girardia tigrina	Giti		1847	330	127	2	25/25	92	CCGYA/CCGTA		wgs	TA/TA	MQRK01223231.1:5773-7631		TACCGTATATTACCGCGTATAATGCGAAAAATTTATACCACTTTTGTCCTCATGAAAACATAGGGTCACATTATACGTGAGTAATAAATTCTGAGTAAGTTATCTAAATCATTTATTATTAATGAGTAATGATTACTACAAATGATGATTAATGTTACTACAAAATGATTACTAAATCAATAATAAATTATTTATTTAGATAATTTAATGCGTAATAAATTATTTAATGCGATTATTAAAACAAAGAAATCTAAATATTACCTTGTTTATCTGCTATCTTATTTCAAACGTGTCAAACCGCCATTATAATTATAGAAAATAATCTTGGAAAATAAAATAGTTTTTACCTTTTAATTTAAACATGAGTCAAAAAAGAAAGCGTATGTCGTATGAAGTTTT…
	Platyhelminthes	Tricladida		Dugesia japonica	Duja		2163	376	1	1	23/23	82.61	CCCTA/CCCTA		wgs	TA/TA	MQRL01648497.1:3025-6071		TACCCTAAGTTCTTGTCTAAAAGCCACGGCTTATCTAAGATAAATAATTGTGAAAATGAAAAAATAGAATATCGGTTTATACACAAAACCAATTTAGGTGTTAAAATAAGTTGAAAATTTTAGAAATAAATTTATTTAAAAAAGTTGATCATTTGTATTGATAGAAGCCATCAAATTCTTCATCAGATTCAGTATTAAACAAATCAAACATCTCGTTAAAAGATTCTGGAATTTCATATTCGATTTGATCTTCAGATTCTTATTCGGATTCATTTTCACTATTAGTANNNNNNNNNNNNNNNNNNNNNNNNNNNNNNNNNNNNNNNNNNNNNNNNNNNNNNNNNNNNNNNNNNNNNNNNNNNNNNNNNNNNNNNNNNNNNNNNNAACATTTGTCGATCC…
			Mollusca	Crassostrea gigas	Crgi-PasserC-mollusca		3082	422	3	0	26/		CCGTA/		ref	TA/	gi|763647798|gb|JYOU01054304.1|:55817-58347		TCATTTAAACTTAAATACCCCAAAACCACCTCTATTATTGACTGTACTGAAATATTTATCCAAAAGCCAAAGAACTGTTCTGCTCGATCAAGTACATGGAGCAACTATAAATCCCACAACACTCTCAAAGCACTTGTTGCTATTCAGCCAAATGGTGCATTTACTTTTGTTTCAAAGCTGTGGAGTGGGAATATAAGTGACAGGAAGATAACTATTGACAGCAAATACCTTGACAACATTTCCCCCGGTGATGAAGTAATGGCTGATAGAGGATTTCAGATTAGAGACCTTTTAACTTTAAAAGGAGCATACCTTAACATGCCTAAACATGCCACCATTCACTCGCGAGTGGAAAAATGGAATAGGAAGAGTGCTTACTTCTAAACAAATTATAGAGAC…
	Mollusca	Mytiloida		Mytilus galloprovincialis	Myga-PasserC-mollusca		2785	445	5	2	25		CCGTC/	CCGTCTTTTGGTATGTATAACGCGC	wgs	TA/
	Mollusca	Mytiloida		Bathymodiolus platifrons	Bapl		969	323			-				wgs
	Mollusca	Mytiloida		Modiolus philippinarum	Moph		1350	450			-				wgs
	Mollusca	Ostreida		Crassostrea virginica	Crvi-PasserC-mollusca		2759	488	2	1	25/25	80	CCGTA/CCGTA	CCGTAAAGTCTGGTGTATAGCACGC	ref	TA/TA	MWPT03000007.1:46038955-46041717		TACCGTAAAGTCCGGTATATTATACGCATGATTTTTCATCAGAAAATTTGTCGAAAGTAGGGGTGCGTATTATTTAATGGACCAAATTTCAAGCCCCTTTTTTTGCAGCTCAATTTTCCTCACACCAGTGTTGACATCGTATTCCGCCATCTTGGTTTTGTTGTATCGCTACCGCTTATATCATCAACTCAATGTAGAATGGTAAATCCATTATTATACTACCATTGGATTAATAAAATAATGGAAACATGTGTTTGTAATTTATTTATTTATTTTTATGTGTTTATTCACATTTAGCTGAAATAATTTCCTGGGATCGATTTCACATCGTATTCCGCCATCTTGCATTTTTTGTTTCGCTATCACTTCTATCAACGACTCATCGACTGCTTAATAATT…
	Mollusca	Mytiloida		Limnoperna fortunei	Lifo		2485	390	14	1	21/21	95.24	AACAG/AACAG		wgs	TA/TA	NFUK01002667.1:473249-476379		TAAACAGGTGGGTATTGTCCGCACCACATTTTCGTACTTAAAAACCATGGAAAAATGCTTATATGCAGGTATAGTCCGCATTTAAAAGTTTTCATACAGATTGAAAACCATCTGTTCATTGTACACGGAATATACGGTTACCATGGTTACCGGTACGTTAAAAAATATCGTCTGCTAAATGTTTGTTATAAAAGTTTTTCAATTCTTGGTTATAGCCAGCCAAGAAATAATAAAATAATAACAATAAATTATTGTTAGAAGATTAACAGTTAATAGATAGCATATTAGGATGATTGCAGAAATCATTAAATAATTAATTATTTCGTTTATCACGTTGATCATTGGCTTGCCCAAGCGAAGTTGTATAGAAATAAAATATTTTATGAATTCTATTAAAAT…
	Mollusca	Ostreida		Saccostrea glomerata	Sagl		720	240			-				wgs
	Mollusca	Octopoda		Octopus bimaculoides	Ocbi-PasserC-mollusca		1918	379	19	3	25		CCGTA/	CCGTAAATCCTCGAGTATAGTCCGC	ref	TA/	PZQS01000009.1:11053349-11055671		TACCGTAAATCCTCGAGTATAGTCCGCCCTTTAGTATTATACGCAGGTGATTTTTAGGGGTCAGTACCTCTGAAAAACCTAAACCTTGTGTATAATACGCACCCTTTCTCTAACTTGAACCAAGGAGGTCTATATAACGTCCTTCGTTTGTAAACATATATAAAGTAACGTCCTTTGTTATTATTGTATATATAACATAATGCAAACGTGTAGCTTTTTTGTGCACTTTGTTTGCAGAAAATAAAGAAATAACAGTAATAACGTCAGGTCGGGAGCGCGAACCTTTCTACCTCTAGCGAACGACTTTTCTCCAGTCGACATCCATTCAGTCCATAAATCACGCAATTTGTTTTTAATCGGTTTGTTAATAGAGACATCTAATGGCTGCAATATGGCGGT…
	Mollusca	Myida		Panopea generosa	Page		2953	446	2	1	28/28	92.86	CCGTA/CCGTA		wgs	TA/TA	CADEBB010000010.1:3417372-3420328		TACCGTATATCGTCGGCCATAAGGCGAGTTGGGCCATAAGTCGAGGGGACTTTTTGACCTTCAGATCTCAGTTTTTTGCATTGACCCTTCCTTAAGTCGACCCAGAATTTTCGAAAAGGAAGTGGGTGAGATTTGGGTCACCTAAATATTAAAATTCCTACGGTAGCGATTGCCTGCACTCACAACTGACCTTACGCCAGTATACGTTCATGTACCGTTATCGAATCAACGGCAAATATGCAGCCGACAAACAAATGCAGTCTTCTGTCTTTCAAAAGATCAGTATCCAAAACAAAATCTTACTAAAACTTTGCTAAAGTTGACGATTTCTTGACCTGATTTACCATTCATCCATGTTTACAAATTTTGGCAAGTGAATCAGGGGAAGTAACCGTCACT…
	Mollusca	Venerida		Cyclina sinensis	Cysi		2809	445	15	1	21/21	100	CCGTA/CCGTA		wgs	TA/TA	JAAONU010000007.1:24411948-24414760		TACCGTATATTTCCGGCCATAAGACGAGATTTTTTGAACCAAAATATTCACTTTGAAGTTGGGGGTCGACTTATAGCTGAGGCATCAAATGCAACCCTTATTTTTTTTCCATTTCCCGGTCAATAACGGTGCTTTACACATGCCTCGCGTGGAATTTTCATTACTTTTCAACCGACGATACTCCCAAACCCATGCATGTATCGATTATAGAACTTTGAAAAATTGCTGAATTGTCGTAAAATACAAACATCCAGACCACGAAATGCAGCCATTACTGCTTGTCAACAACTGTTATTCATTAATGCTAATTGCCAGTTATCAAAAACTTACACTTCTTTTGTTACGCTCGTTACGCTTTTTTAAAGTCCATGCTAACAACATTTTTCCTTTAATGTTCTA…
	Mollusca	Venerida		Archivesica marissinica	Arma		2717	444	6	2	28/28	100	CCGTA/CCGTA		wgs	TA/TA	JABXNX010000003.1:21024527-21027247		TACCGTATATCCTCGGCCATAAGTCGACCTAATATGCATCCAAAAATTGATCCTAAAACTCACCTCGACTTATGGCCGAGTTATGTAAAAATATGTAACCAAAATTGGTAAAAAATGCACACTGGTCGAGTGTAAATGAACCAGACATTTGTTACTTTTACTTGAAATCGTCATTAAATCGCATCGTTAAAAACGGTATACTAACTATATGCACATTGTTGGAGAGTGTCGTAATATAAGCAAGATATCTGGTAGTAAATTTTGATGCATTTTATATTATAATCGTTTCTAAGTGAATCTCGGCAACAACTGTCGATCAGCTCTTCAAACAAGCGTGCGTGTGGTCGTGAGTTGGGCAAATGTCAGGTGGTGCTAACTTATTGTGCATTTCAATAATTT…
	Mollusca	Arcoida		Tegillarca granosa	Tegr		3051	455	3	1	23/23	100	CCGTA/CCGTA		wgs	TA/TA	JABXWC010000007.1:10224740-10227794		TACCGTAAATCCTCGGATATAAGACGGGTTATTTTACCTTAAAATTTATTTTTAGAGAAGGGGGGTCGTCTTATACGACGGGTACACAACTGAGGGGTTGAAATTCTTGAGATAATGTCCCCATTGTATCGTCATGTCCGCCATCTTTGTTATTGTATATAATGGTTGATATATTTTACAGATTCACAAACATGCAAGATACGCGAATTACGTGCTTTGAAATTATTGTAGTTTTGTATTTTTATTGATCTTTTAATAAAATAAAGTTATAATAAATAATAAATAATTACAATAAGAAATTAAAAGAAAACACAAATGTACGGTAAGTACAGTACCAGTAATCAAGGGGGCGGTAGCCTAAACAAAAAAATATCGGTTAATTACAGGTGAGTAAACCCC…
	Mollusca	Cardiida		Sinonovacula constricta	Sico		1344	448			-				wgs
	Mollusca	Myida		Dreissena rostriformis	Drro		3121	434	6	4	25/25	96	CCGTA/CCGTA		wgs	TA/TA	VMBQ01003412.1:1656-4786		TACCGTATTTTTCGGGGTATATGTCGCACCGGAATGTAAGACGCACCCCCTATTTTTTAATTTTTTTATATTTTTTTCCATACATAAGACGCTCCGGCGTACACGACGCACATAAATCATCATGAAATATTCCCAAATATGCATTCATTCATGTTAATCCATTAAATGTTTAATCCTCTTTCGTGTTTTATTTCAGATAGAAGATTCATCTTAAAACGATGCTTTCATTTGTCCTCTCACATGTTCATTGTCTTTATATATTTTCTCCGTTAAATTTATTTGAAAGCATTAGTTTAAACAAAAACGCCATTCAAAACAATGTATTACCGGTAATAATTGACCATATCCGCAAGCCGTTGCATTCGCACATTTTGTATCTGTTTTGCCAATTATCGCAGT…
	Mollusca	Venerida		Mercenaria mercenaria	Memer		3200	449	7	2	25/25	84	CCGTA/CCGTA		wgs	TA/TA	WTXZ01000011.1:40719975-40723178		TACCGTATATTCTCGGCCATAAGTCTACTTCGGCCATAAGTCGAGGGTCTACTTTGGATAAAAATCTTAAGATTTTCGAGTTGCCCCGACCATAAGTCGAGGGTTAGATCGATCTAGATCACCTGGCATCATAAATGCTGAAATTGTCAAGTGTAATGCTGGAAACATTTGGATTTGGTAGCAAAATTATGCAAGCGATTTTTTATTTTGCAGTTTGTCAACGTTGGGCAAAGTTGTTTTCTTCTTCTCACCATCGTTAATGGACAATTTTTGGAAAGTTAGGGAGGAACAACAATGCCTCTTAACGACTACTATGGCACAAAATAATGTAAAAAAACATTGGTTCCAGCAAATTATCTTTTTTGTTTTCTGTTATATTTCCGCGCACCATCTTTGTGA…
	Mollusca	Teuthida		Architeuthis dux	Ardu		1377	459			-				wgs
	Mollusca	Octopoda		Octopus sinensis	Ocsi		1876	233	24	1(<300)	27/27	92.59	CCGTA/CCGTA		ref	TA/TA	VCDQ01000027.1:15586970-15588849		TACCGTATTTGACGGCATATTAGACGCACCCTAATTTCAGCAGGTCAAATTCAGGAAAAAAAGTTTTAAGCGTATTTAAGCATATATTGTTGAAAGCAGTCTAGCAGCACATTACAAAAGCAGAAAACATTGCTGTATAAAAGCAAGCATACAAATTACAATAGTAATCATCTTTTTAACCAGAAAACTCTTCATCATCTTCTACACCAGAAAAGTCTTCATCATCTTCAAAACAAGAAACATCTTCATCACTACTGCTGAAGTCACTGTCTTCAAATAATGCATCATCTTCTGTGCCATCAAGGGCATTGCTAATGCCACGCTTCTTAAAAGCCTTCACAATGATTTCAGGCCTAACACCATCCCAAGATTTCTTCACCCACTCACACACTTCAGCAA…
	Mollusca	Neogastropoda		Chrysomallon squamiferum	Chsq		2627	454	11	3	25/25	92	CCGTA/CCGTA		wgs	TA/TA	SMMR01000012.1:1966117-1968747		TACCGTATATACTTGTGTACAAGACGACCTTATGTATAAGTCGATGTGTATTTTAAGACCAAAAATCGCGTCATTTTAGGTATTACTTGTGTATAAGTCGACTGTAGATTCCAGGCACCGTCACTATTTTTAGACCAGTGTGACAGTGCCATGAAGGCCTACATTGTACGCCTATTGTAACATAACTTGCACGAGCTGTAACTTGCACGAACATACCATAATAACGTAAATGCATGTATTACACGAGCTATAGCCTAAATGTATCATAAATAGTATCTCTTTAATGTAATAGGTCTAACATGGAGACCTAACTTACCGTTATATTTAGCCGTTCTATGATTTACAAAATTTTATGGCCATAGCCCTAAAATATTGTATATGATGCCAGGCAAACGAAAT…
	Mollusca	Pteropoda		Limacina bulimoides	Libu		1404	452			-				wgs
	Mollusca	Lepetellida		Haliotis laevigata	Halae		1404	468			-				wgs
	Mollusca	Neogastropoda		Anentome helena	Anhe		1119	373			-				wgs
	Mollusca	Stylommatophora		Cepaea nemoralis	Cene		1813	419	80	4	25/25	92	CCGTA/CCGTA		wgs	TA/TA	JACEFZ010005508.1:179296-181112		TACCGTATTTTACGGAGTATAAGACGCACTTTTTTCTTCAAAAAATTGCCTCCAAAATTCAGGTGCGTCTTATACTCGAAATTAATATAAAAATGTCCAGTGTTTGATTTAAAATTCCCGCCAGTCTTAAAAATGGCCATATATTCGATGCCGCGGGAAACCTATCTCTATCTGGCAACATTGGATTCAAGTGGCAGCAGCAGTGCACCGATGCGACGAACATGAGTTGCGGGGATTCGCAAGTTTGCTAACACTCCCTCCCTCCTGCCCCACCATCACAAACACAGAACATTATCTAGCCTATGATGCGTCATTGCAGTCTACGGTGCCAGTGAACTTGACTTGAAAGTGATTTGTGTTATCGGTAACAGTACAATATTTTTGTTAGTAGCTAGTTTC…
	Mollusca	Octopoda		Octopus vulgaris	Ocvu		1326	442			-				wgs
	Mollusca	Neogastropoda		Colubraria reticulata	Core		1329	443			-				wgs
	Mollusca	Euthyneura		Lymnaea stagnalis	Lyst		1320	440			-				wgs
	Mollusca	Euthyneura		Radix auricularia	Raau			124			-				wgs
	Annelida	Hirudinida	Annelida	Helobdella robusta	Hero-PasserB-annelida		1773	437	16	12	24/24	91.67	CCGTG/CCGTG	CCGTGTTTCCTCATATATAAGACA	ref	TA/TA	AMQM01000801.1:12330-14102		TACCGTGTTTCCTCGAATATAAGACAGGGTCTTATATTAATTTTTTCCCAAAAATTGCCCTAGGTCTTATATTCGAGGGAGGGCTTATATTATTATGCCAATTTTTTCGACATCATTTATTTTTCCCAAATACAATAATATTTTATTCAAATACAATAAGATCATCATCTTCTGGGATATCATCATTTTCTTCCAGATCAAGACCTTGAATTCCAGCCAAGATTTCATTTGACTCCAGCTCCTTCAGTATCATAGGTCCCAATCTATCTTGTTTTGCGATGTAGCTCGCTTCAAATGGCGATGTTTTGTCCAAGTACCCTGCTTTCAGAGCCTTTGCAACACAGCTATCAGTGACTTTGCCCCATGCATTCCTTACCCAAGAGACTACCTCCTGCAGAT…		TACCGTGTTTCCTCATATATAAGACATCCCTCAAATATAAGACCTAGCACGTTTTTTGTCTATTTTTCTAATATAAGCCCTCCCTCGAATATAAGCCCTCCCTCGATTATAATTTCTAGTATGAATCAGCTGACAACAACAAAAACTTCTGTCAAAACCACACCGGAAACGTCAACTGCTGCAAGATTTTTCGTTTTTCGAGGATTTTTCGTTTTTCGAACTGTTTTTCCTCCTTCAAGCATATCCTGAGGTTACAAAGCTGTCAAAGTAAGGGTTGTTTTTTCTATTTAAATAAACTATTTTGTAACATTTTGCCCATATTTAAGATGAGTGGCAAGAGGAAAAGTTACTCTGTCGAATACAAAAAAGGAATTGTGGAAGAATGCAGAGATCAAAATA…
	Annelida	Hirudinida		Hirudo medicinalis	Hime		1245	415 DD35S			-				wgs
	Annelida	Sabellida		Hydroides elegans	Hyel		762	254			-				wgs
	Annelida	Crassiclitellata		Eisenia fetida	Eife		1164	388			-				wgs
	Nematoda	Trichinellida	Nematoda	Trichuris muris	Trmu		693	231			-				wgs
	Nematoda	Trichinellida		Trichuris trichiura	Trtr		888	296			-				wgs
	Nematoda	Trichinellida		Trichuris suis	Trsu		1897	271	13	5(<300)	21/21	95.24	CCGTG/CCGTC		wgs	TA/TA	JMHZ01001351.1:3199-5095		TACCGTGTTTCCCCTATTATAAGGCAGGGTCTTATATTTCTTTTTGCTCCAAAAAAACATGGCAGGGCTTATTTGGGATGTCTTATATTTTCAGGTACCACAGTCTACACTTGTTCATTTACTTATTTGTAAAAGCCTATAAGAAGCGTAAATGTAAAGGAAGAAAAATATCGAAACACCTACAAGAAGAACCATAAATGTAAGGCAAGAAAATTGTACCAATACCTACGTTTATTCGAACACAGTCATGTCATCATTTTCTGAGACATCTTCATAAATCTCCAAATTCTGAATTCCGCCTGAATTTCCTTCGACTTCATTTCTTGCAGGACCATTGAGCCCAGCCTCTCATGTCTTGCAATGGAGCTCTCCTTAAACGAGCACTCCTTGTCCAAGTAG…
	Nematoda	Strongylida		Teladorsagia circumcincta	Teci		1854	413	2	1	49/48	87.76	TCGCC/TCGCC		wgs	TA/TA	LUHK01039373.1:1522-3479		TATCGCCACAGAACCGTGTTGTGCGCGCAACAGGGTGCGGCACCAACTAAAAATTGTGGAAATCTTCACAGTTAGATATTTTTTGTTTGATCTTCTTTAATCTTGATTCACGGTTTACAAGGCATGCCTCACGAGCCGAAAAATCCTTACAGTGATCTGCTTCTTTTGTTCAAGTATTCTTATATCCTAATTGACGGTTCTAAAGGCATACCTCATGAACCGTGATTTTATTCATAACTTTATTCAAACTATTCATCAAAACCATCAAAGTTCTCGTCATCAACAAAAACCAGTCCGTCCAATGTTGAGCGAAGGTCTTCCATGCTGTCGTCAGCCGAATGGGGTCCACTGCACTCACGCGCCTTCCTGAAACCATTCATGATGCATTCGCTTGTCACT…
	Nematoda	Plectida		Plectus sambesii	Plsa		2435	502	5	1	24/24	100	CCGTA/CCGTA		wgs	TA/TA	NIUQ01000209.1:9488-11926		TACCGTATTTCTTCCAATAGACGCCCAGGGCGTCTATTTTTTCAACCTAGGCTTGAGGGGGGCGTCTATTGGAGGGGGGCGTCTATTAGAGGGAGGGCGTCTATTTTTTCAATCGATGTTTGAACTTGGCGTTCGTTGGAGAGAAGACATTTTTTCTTCAAATCGCCACTTCAACTCATAAACCATTCATTAATAACATAGCTCACGCTATATCAGTAGCCAATTTGAGTATTGCGATAAATATTCAGAATGAGTGTTGTCGTGTTCAGGCTATATCGTCAAGTTTGAGTGAGCGCTGCAGACAAGAAATAACGTGAATCAACATTTAATCTGTTCAACTCATATATTCGTTGACAAATTAGTAACTGAGTGAGCGGTTTAAATGAATCAGTACAGCTC…
	Nematoda	Rhabditida		Ditylenchus dipsaci	Didi		2301	111	6	5(<300)	25/25	92	CCGTA/CCGTA		wgs	TA/TA	SADC01001335.1:512947-515251		TACCGTAAATTCTTTAAAACAAGACCATGGTCTTTTATTTTTCAACCCCCATGGAGACATGGTCGTTTATTAGAGAGTGGTCGTTAATTAGAGAGTGGTCTTTTATTTTTCAACCTATCAGAGCCAAAGACACCGTTAAAAATTTTGCATATATTTTGAAAATTGACAAAACTTTTGTTCAAAAATCTTTTCGTTGTGAAAAGAATTCAAACAAACGAAAATCAGTGTTCAAATTTCTGCTCATTCCTTCAGTTGGTTTCTGTCGGTTGGTAGTGTTTTTTTCTTGCAAAGCTTTCTTTTTCAGTTGAGAATGAGCGAACGAGAGCGAGAGCATGATGAGGAGTCAGTTCCTGATAGAACGTGGGTACTTTAGCTTCTTTCTCTTTTCATTTTTTCCAT…
	Nematoda	Strongylida		Nippostrongylus brasiliensis	Nibr		1692	397	18	2	54/54	98.15	CCCTA/CCCTA		wgs	TA/TA	UYSL01020927.1:8528-10223		TACCCTAAAGTCGGTCAGATAAGCCCGCCCTGCGCGCGCCGCAACGCGGCGTATCGATCGATGGCACTCTATAGATATGCTCTACCCTTCTTGTTGAGTATCCTCTTTCTCAGGACTTAATCAGTTTCACGATTTTATTGTATTTCCTTTGTCACTCTGAATTATTAAATAATTGTTTAGGTAATATCGTGAAAGTAACTTCAACTAGATAGAATTTTTATTCAATTTCCATTTCATCGTCTATAACATTTAAAGCTTCAAATTCTTCAAGCATTTGTGAATCCAAGTCTAGAGCTCTTCTGAAACTGTTCACGATGGTGTCGGCAGAGATTGAGAAGAAACTGTTGCACACCAAAGCGGCGACTTCGCTGTACGTCATCCTTTTCCTGCGTCCGCTCG…
	Nematoda	Rhabditida		Caenorhabditis elegans	Cael-PasserC-nematoda		2075	-	2	0	26/26	96.15	CCGTA/CCGTA	CCGTATATTCTCTATTAGTGCTGC	ref	TA/TA	NC_003283.11:19969974-19972052		TACCGTATATTCTCTATTAGTGCTGCATGCCGCTCTAATTTTCAGAGCCTTCTCGATTGCAGCTCTATTAGAGACTGCCGTTCTACTGGAGACTGCCGCTCTAATTTTCGAACGAGTTTTTTTTGTTTTCAGGAGTTTCAATTAATGGTGGAGTAGAAATAACAATTTTTCATAAATGAAAAAAAAATCAAAGAAAAACAAACAACAGAAAAAAAACAAAAATTATCCTACGGAAATGATAGAATTGTCAGACTCGTTGCCTTCTTCTTGACTTTCATCGATTCCAATATCCTGCACGAGGTCGACGAGAGAATTTTCTATACGCGTGCTGTTGAGAAGATCCAGACCCGACGGAATCGATCCGTTTGGTGCAAAACAGTGAATCTGATTATCTTCACT…
	Nematoda	Rhabditida		Mesorhabditis belari	Mebe		879	293			-				wgs
	Arthropoda	Decapoda	Arthropoda	Caridina multidentata	Camu		963	321			-				wgs		BDMR012701926.1		ATGGCAGTCATTAGGCTAAGAAATGAGAACAATTACCTATTATCTATGATAGGAAACACTGATCAAACCCCTGTATGGTTTCATATGCCTAATGCTAGGATGATCGACATTAGGGGAACAAAATCTGTTATCTCAAAAACGACCGGAAATGAAAAACTGCGAGCAACAGTCATGCTAACATGCATGAGTGATGGGACCAAACTAAAACCACTCATAGTGTTTAAACGAAAATTAATGCCCAAAAATTTGAAATTCCCATCCGATTGCACTGTTATCTGTAATGAAAAAGGATGGGTAACAGCGAAGGTTATGAAAGAAGTGTGGATCAAAATATGGAATACAAGACCTGGATTTGCACTGCCTAAAAAGAGCCTGTTAGTACTAGATGCATTTAGTGGC…
	Arthropoda	Entomobryomorpha		Sinella curviseta	Sicu		1975	351	5	5	25/25	96	CCGTA/CCGTA		wgs	TA/TA	RBVU01000068.1:1354444-1357467		TACCGTAAAACCTGAATTTAACGCATTCCCTTAAATTATCGCAGTCCTTTAATTACCGCAGCTGCGATCTCGTTTTAAAATTCCCGTCACAAAAAATTATCGCAGCCCTTAAATTACCGCAGCCCCATTTTTTGCGGGAAATAGTTACCGCATAACAAACCTGTACCTATCCATTGTGTACCTCGTCTAGTTTTGTTCTTGTTTGTCTGTTGGCACCGACGTTGACTTTCTATTATTGTTAAATTTGTTATTTGTTACTTTCAACTTTGATTGGTTAACTTCGATACCTACTTATGTTACGAAATGCCGCGCAAAAATAATTACACGTTAACTTTTAAATTGCAAGCAGTGGAACTAGCAGAAAAGACCACTGCTAACGGTGCCGCAAGGACTCTGAAC…		TACCGTAAAACCTGAATTTAACGCACTGCGATAATTTTTTATGTGGGAAAGTTTAAAACGAGATCGCAGCTGCGGTAATTAAAGGACTGCGATAATTTAAGGGACTGCGGAAATTAACAACTCAAGTTCCAAAGCATATTTATTGACAACAAATTGTACATATTAATCATATAnnnnnTAATATACnnnnAATCAACAATAATTTAATTATTCAACGCGTACTGATCATTCGTCATCAATAATAACAATTTCATTGTGCTCGTCCTCTTCTTCATCCGCTTCCTCCGGGATGGTAGTTATCTCATCATTCTTTTCGGATCGTAAATTCGTTAAAATTTGTAAAGCGGCTTGGCAAGGTTCTCCATGCTTCATACAATTGATCTCTGTATCCTCTGATCC…
	Arthropoda	Cyclopoida		Oithona nana	Oina		909	303			-				wgs		FTRT01004668.1:1-2854		ATGGACCGTAATGGGTTTACTATCAGGCGGAAAACAACGCAGAGCCAAAGATTACCACCAGAATTGTGCAAAAAAGTTTCAAATTTCTATTTTTACCTACGCAAGTACAAAAAAATGCACCCAAACATAACCAACGCGCAAATTATTGCAATGGATGAAACAAGTGTTTTATTTGAAAACGTTTCAACCACTACAGTCACAACTAAAGGAGACAAATCTGTCTGTATGAGGACAACGGGCCACGAAAAATTGGCAGTTACAGTCTGTTTGAGTGCTTATGCCAATGGAAATCAAGTCATCCCCTTAGTCATTTTCCCAGGGAAAGGCTGCACCAAAATGGACAAAGACTTGAAATTGCGAAAAGACATTAAAGTGGTTTATCGTGAAACTGCGTGGTGT…
	Arthropoda	Geophilomorpha		Strigamia maritima	Stma1		1416	472			-				wgs		AFFK01017171.1:11302-16516		TAATAAGTTAAATAATTAATCATGGCCGGAGATAGGTTGTATATTCAAGCTTTATATGCTTTGCTCATCTGTAAAAATGCTTGTTTTATGAGTAAAATGCAAGCTTAGATGTAAAAATGGCATATTTAGATGTAAAAATGGCATATTTAGATGTAAAAATGGCATATTTAGATGTAAAAATGGCATATTTAGATGTAAAAATGGCATATTTAGATGTAAAAATGGCATATTTAGATGTAAAAATGGCATATTTAGATGTAAAAATGGCATATTTAGATGTAAAAATGGCATATTTAGATGTAAAAATGGCATATTTAGATGTAAAAATGACATATTCAGATGTAAAAATGGCATATTTAGGTGTAAAATAACATGTTTATGTGTAAAAATGGCATGGTT…
	Arthropoda	Geophilomorpha			Stma2		1035	345			-				wgs		AFFK01008180.1		AAATTGTAAAATAAAAAAAATTTTTCTTTATTTTTTTATTTTTTTTACGTTTTACAACGTAGAAAGTTGCATACATGCAACAAACGCAATTTATGGCAAAACGATTTAAGCGCCGCCACATTGTAGGTAATACAGTGTAGGTATAGTGAACACAAATTGCAGCTTTTTATTTACCGGTAATACCGTACCGTAACAATCGTAACAATGGGAAAGGTAAAAAAATCGTATGACTTTGTTTTTAAACAAAAAGCGATTGAACTGGCCAAGTCGATTGGAAAGAGGCCAGCCGCGAGAAGACTTGCAGTCGATGAAAAAAGAATTCGTGTGTGGATGAAACAAGAAGCAGAAATTTCGGCGGCAGTGGACAATCCATTTGGATACAAACGACGTCGTTTAGAA…
	Arthropoda	Ixodida		Ixodes scapularis	Ixsc		2119	432	4	2	25/25	96	CCGTA/CCGTA		ref	TA/TA	PKSA02005856.1:619142-624422		TACCGTATTTTCCGGTCTATAAGTCGCACCGTTGTATAAGTCGCACTTCCGTATATCGAGGGATTTTTACAAAGAAGTTCATATATTAGTCGCACCTTTGTATAAGTCGCACCTCTGCATGGTTCGCGCTTTTCTTTTTACGCTGACCGGTACCGCGAAACCGGAATTTCGCATTGGTAATCAGCTGGTTCAAACATACCGTACCGTTTGACGCACAACGACGTTTAGATTAGCGAGAAATGCCTAGAGCACGGCACACTCTGGCAGGGGCAGTTAGGTCATTCACAACTAAAGGACGCAAAATGTGCTGGCCAGCGCATGCAGAGCGAGCGAAAGTTTAATGCGCCAGAAACCTGTCAACAAAGCTTGGGCGGCCCACTAAGCCTAGCCACGGAGACG…
	Arthropoda	Ixodida		Rhipicephalus microplus	Rhmi		1125	375			-				wgs		LYUQ01179910.1		ATGAAGTCTACTAAGAAGGCCAACCGCGGCAAGAAGGCACGCTGGCCGGACCTTGAGCGTAGCCTGCGAACGTGGGTGCTACAACAGCGAGCCGAAGGGAGAGGCCTGTCTACAGTGCAGCTGCGCCTGAAGGCGAAGGCTTTGGCAGCGGAGACCAACACTGAGGGATTCAGTGGTGGTCCATCGTGGTGTTTCCGCTTTATGCGGCGGAATCAGCTCGTCATGCGAGCCCGGACTACAGTGAGCCAGAAGCTACCCGACGACTTTCAAGCGCAGCTGGAACGCTTCAGCTCATTTGTGAGGGAGGAAATTGCAAAGAAGAACGTCAGCGCGAGCCACATCGTCAACATGGATGAAGTGCCGTTGACCTTCGACATCCCGCTCGGGAGAAGTGTTGCC…
	Arthropoda	Scorpiones		Mesobuthus martensii	Mema-PasserC-arthropoda	3	1748	252	25	2(<300)	27/28	100	CCGTA/CCGTA		ref	TA/TA	AYEL01075240.1:3522-8661		TACCGTATTTGCCAGCGTATAAGACACACCCCTTTTTTTATGTACATTTTTGAAGGATAAAACTTTATTACTGATCATGAATTTACAGTATTTTAAATATAAAGTAATACAAACAGCAAATACTTTCTGCAAATACCCAATCTATCTGTGAAAGAACACCTTTTAATCTTCTTCGTCAAGACCCAGACACTCATCTCCAGAGTTAAATGAAGAGTCACTTGAAACCTCTTCTAAATCAGCATCTGAGTCCTCATACAACAAATTGTCCTCTGTACCATCCAGTGCATTACTAATGCCACACTTCTTAAATGATTTAACCACTGTCTCTGTTTTCACAGCATCCCATGAAGCTTTGACCCATTCACAAACTTGCAAAATGCTAGGCCTCTTCCTTCTTCC…
	Arthropoda	Trombidiformes		Tetranychus urticae	Teur		3379	421	1	1	38/38	86.84	CCGTA/CCGTA		ref	TA/TA	CAEY01000244.1:23764-28960		TACCGTATCGACGCGTATTATGGCGCTGTGCTTAAAAGTGAGTGATCGATTGTATAAGCACATTTTTAAATATGCGCACGCGTCAACTCAAGGGGGGCTTTTTAGAAAAAAATGTTACATTAACCGGTTAAAAGAGAATATTTTCGTAAGTTAGCTTTTCTAGTCAAATCGAAATTATGAATTAAACTCTGTGTTTATTAAAAAAATTTAAAGTGCTTTAAATTAAATTCAACCGATTATGGAATCAAGTACCGGTCCGCAACAAGGTAAGTGTTTAATTTTACACTAACTTAACCGATTTACGACTAATTTTATAAAAATTCTTTTCTACAGATAACGAGTTATATTACAACATTGCTGCATTGGATCTCAACTCTAATTCACCGGTTTGTGTTGACC…
	Arthropoda	Sarcoptiformes		Achipteria coleoptrata	Acco		1907	506	1	1	24/24	91.67	CCGTT/CCGTA		wgs	A/-A	LBFM01050196.1		ACCGTTTCTTCGGACATTGCCTTGCACTGCAAGACTAGATAAGTTTGTGATAAGGGGTGCAAGATTATCTAGATAATCTTGCAGCTAAATTTGAACCAATAGTTTTCATTTTTACATAATATTTAAAACAGTAAAAAGTTTCAAAATTGTAATGCATTTCCTGTCAATGCTTTCACATTATAAGTGATACTAAAACCCAATTAATATTTGATTAGTAATTGAAATAATGAGTGAAACAAATGATTTAGAAGTAATAGAAGTGATGGACGAAGACATTGAAGAAGTAGACCAAAGAGAAGAAGTTCGGAAAAAGGGAAAACCAGTCACTTATAGATCTTTTTCTATTTCTTTCAAACTCGAAGTGATTGAATGGTATAAAAGCAATGGTTTAAACAAATC…
	Arthropoda	Araneae		Stegodyphus mimosarum	Stmi-PasserC-arthropoda	57	2133	428	60	36	29/29	89.66	CCGTA/CCGTA	CCGTAATTTCGCGCGTATAGTCCGCGGAC/CCGTAATTTCGCACGTATAGTCCGCAGGC	wgs	TA/TA	AZAQ01095825.1:67677-69813		TACCGTAATTTCGCGCGTATAGTCCGCGGACTATCTGTGTTTAAAATGCGAATTTTTGAAGCTGCGGACTATCCACCAGTGCGGATAATACGCTGGTTGTTCACGGTTAAAATCGTTGAAATTTAAAAAACACGCTGTCGTGAACTGCCGATGATCAAATATAAAAAAAGAGCGAGATTCCAAGAAAAAATTCGTATGTATCGTATCGATAGTAAACCATAGAGCATAGTGCAGAACGAATGAGTAGTAGCAAGTAGAGCTCCTAAAGTCCAGGCTGGCACATCAAGCGATGCCGGGATATGAGCACTCACTTAGCGCAACCAGAGTCTTGTGTCCCAGTATCCTTCGCACTGCTTAAGCGCAACTGCCGGGAGGGGGAAAAGTAGTTGATGCGTCAGC…		TACCGTAATTTCGCGCGTATAGTCCGCGGACTATCTGTGTTTAAAATGCGAATTTTTGAAGCTGCGGACTATCCACCAGTGCGGATAATACGCTGGTTGTTCACGGTTAAAATCGTTGAAATTTAAAAAACACGCTGTCGTGAACTGCCGATGATCAAATATAAAAAAAGAGCGAGATTCCAAGAAAAAATTCGTATGTATCGTATCGATAGTAAACCATAGAGCATAGTGCAGAACGAATGAGTAGTAGCAAGTAGAGCTCCTAAAGTCCAGGCTGGCACATCAAGCGATGCCGGGATATGAGCACTCACTTAGCGCAACCAGAGTCTTGTGTCCCAGTATCCTTCGCACTGCTTAAGCGCAACTGCCGGGAGGGGGAAAAGTAGTTGATGCGTCAGC…
	Arthropoda	Ixodida		Ixodes ricinus	Ixri		1254	418			-				wgs		JXMZ02120206.1		ATGGGGCGATACTCCAACTACACAGCTGCTTTCAAGCTGAAAGCGATAGACTACGCGATTGAGCACGGCAACCGCGCCGCAAGCAGACACTTCGGCGTCAACGAATTCAACGTGCGCTACTGGAGGCGGCAGCACGGGGAACTGCAGGCGACCAACAGGACACGCCGGGCTTTCCGTGGTCCAAAGACGGGCAAGTTTCCCCGAATCGAGACGCTGCTCATGGACTACGTGAAGGCGCTACGCGCCGATGGGTGTGCCGTATCCATTGAGCTCTTGTGCAACCAGGCGCGTGCAATCGCCAGAAAGGAAGGCGTCCCAGCACAAGACTTCCGCGCCAGTAACGGGTGGGCCACGCGTTTCATGCGGCGCAATGGCCTTTCTTTGAGGAGGCGTACAACG…
	Arthropoda	Scorpiones		Centruroides sculpturatus	Cesc		1951	441	11	3	26/26	100	CCGTA/CCGTA		ref	TA/TA	AXZI02010594.1:28354-33625		TACCGTATTTTTCGCCGTATAAGACGCAACGGCATATAAGACGCACCCAATTTTAAAGGAGGCAAATTCAGAAAAAAAAAGATTATGAACCAAATTCTGTAGTAAAATATTTTATATCAACTGTATAAAGTTAACAGCAGTTAAGAAAAATTTTATGTCAACCATGTAACATACTAAGAGCTATCTTTACTATCATAAACAGTCAGCAAACAGTGAAAGTAACAAAAATAAGGCTGTCATGTTTTTATTCTAACCCCAAGAATTCCTCTTCTTTGCTGCTATCAGAAATGAGGAAGGACAGATCCACGCAGTCATTGTCATCACTTTCTTTCTCACTGGTGTCAAATAAGACGTCGTCTTCTGTTCCATCCAAGGCATTACTAATGCCACACTTCTTGA…
	Arthropoda	Ixodida		Ornithodoros moubata	Ormu		1219	186	1	1(<300)			CCGTA/		wgs	TA/	CAJHNR010000023.1		TACCGTATATTGCCGCGTATAAGTCGACCGTTTTTCCCCAAAACCGGGCCGCAAAATCTGAGGTCGACTTATACGCGGAGTCGACCCGTACGAGCCAGTCTAGCAACATTGAGAGGGGGAAATCCCAGCCGTACCCGTGAGATGGCTCCAAGGAAGCAGTATACCAGTGCCTTCAAACGGCAAGCGATCCTCTATGCTGAGGCGAGAAGCAACGTCGCCGCTGAGAGGAAGTTCGGCGTGTCCGAAAAGTGCATTCGGGGATGGCGTGCACAGCGCGAAAAGTTTTTCGCATGTTCTGGCACACGGCGCTCGTACCGTGGTCCAAAGCAGGGCAGCCATTTGGACATCAAGAAGCAGGTCGTCGAATGGATCGACCAGCAGCGAGAGAGAAAACTCGGC…
	Arthropoda	Entomobryomorpha		Oncopodura yosiiana	Onyo		1880	314	2	1	25/25	100	CCGTA/CCGTA		wgs	TA/TA	VCNE01005815.1:1-3844		TACCGTAAATCCTCTAATAAACGCCGGGGCGTTTATTTATTTTGAAGGATCTCAACTCCCGGCGTTTAATAGAGACCGGCGATTAATGGAAGCCGGCGTTTAATAAATTCTATGCTGTAAATAGATATTTGAAATTTTATTAGAAAGAAAATATTTATTAGCAACAAGTATCATTTTATAAATCAAAGCAAATCAATATTTATTCAGAAGCTGTTGAGTCATCATCATCAGTGCTACTTTCTTGAGCTATGTCATTGTCAGTCTCAGCTGTATGATCTTCAATGTCACTGTCATATATTATTACTTCATTCAATTCATTTTCAGAATCTTCTTCATTTTCTAATTGTTCTTCTGGTAGAATTTCCTTCTTTCTAGCTTCAACTAACATTTCTCTTGCTT…
	Arthropoda	Spirobolida		Trigoniulus corallinus	Trco		984	328			-				wgs		JAAFCE010009125.1:8007177-8011986		ATGAGGCCAAAGGATTTGCAGAAAAACAGGGGAATCAACTTTTCAGGGTCTGAGGGCTGGTGCTACAGGTTCATGAAAAGGCAAGGCTTATCAATGTGCACAAAAACAACTATTGCACAGAAAATGCCAGCAGATTATGAAGAAAAAATACTAGCATTTCATAGGTTTGTTATAAATGCATGCAAGAAAACTTCTTTTGAGCTCAGTCAAATAGGAAATATGGATGAAATTCCACTCACATTTGATGTACTATCCAACAAGACTGTGAGTATTAATGGGTCTAAATCAATAACCAATAAAACCACAGGCCATGAAAAAACCCGGTATAAGGTAGTTCTAACATGTTGTGCTGATGGCACAAAACTACTGCTGTTTTTCATATTCAAAAGAAAAACTCAT…
	Arthropoda	Neelipleona		Neelides sp. FZ-2019	Nesp		789	263			-				wgs		VJMY01003123.1		ATGGGATTCAAGGCCAGCAACGGATGGGTTCAAAAATTCATGAGTAGAAGAGATTTACGTTTAAGAAGAGGAACAACAACTGGTCAAAAGGATCCAAAAGATTTGTGTGAAAAAATTGCCTCTTTTGTTCTTCACGTTGCACAATTACGGAAAAATGGAATAAAGCCCGATTCAATGATTGCAATGGATGAAACGAGCTTGTGGTTTGATATGCTGAGCAGCACAACGGTTGATAGGAAAGGTGCTTCTACAATACAGTTGAAATCAACAGGAAATGAAAAAGCCCGTGCTACTGTTGTTTTAGCTGCGAAAGCTGAAGGAACAAAATTGAAGCCTTACATTGTGTTTAAGAAAAGCATCAGAGAAGTCAAGAAGTTAGAATCAAATAAAGAAGCTTTC…
	Arthropoda	Poduromorpha		Pseudachorutes palmiensis	Pspa		1930	320	1	1	19/19	100	CCGTA/CCGTA		wgs	TA/TA	VNWY01003142.1:1620-3553		TACCGTATATCTTCCAATTGCGTCCCGGGCTACTATTTACAGAGTCAAGTTCTGGTACCCGGCTGCAATTAGAGACAGGCTGGTATTGGAGACCGGCTGTTAATAATTTTATTCAAAGTTAGAGAGCAAAGCTAGTGTATAGTAGTTCACTAGATTATGTTAATCCGAGTCCGATTTACGTTCTGACTCCGACTCACTTGAATAGGAAGGAATGTCAATTTCCTCCTCAACGTCACTAGCATCAATCAGCACCTCATTGTGGTCATCCTCTTCCTCGTCATCCGAAATCACCAACACCTCTGAATTTTCCATTGTCCTCTTGGCTCTTAACATTTCCCGTGCCGCAAAACAAGGCTGACCCTCCTTCAGGCAATGAATTTCATCGTCTTCGGACCCATC…
	Arthropoda	Poduromorpha		Mesaphorura yosii	Meyo		1855	399	2	1	28/28	89.29	CCGTA/CCATA		wgs	TA/TA	WIXG01000227.1:108366-110224		TACCATATTTTACGATTTACTAGCCCAGGGCGAAATAGAAGCCCATGAGCTTCTATTTCCGCCTGATCACGTTGATTTTGAGGTATTGAAACAATACTAGCGCAGGGTCAAAATACAAGCCCAGTAGTATTGAACAAAGAGAACCTTCTCTGAGTAAAACGCGAGTGAGCGGTGAGTTTGAGCAACATTTATTGCTTTCGGTGGCCGTGCAAGTTAACCCAGACAGTTAAGTTACAGTTAACTGTAGTTTGACAATTATGGAGCAAACCCCCAAACGAAGACGTGCCTACTCGCCCAAATTCAAGCTCGCCGTAATTGCTTACGCTCAAAAGCATAGTGACAACAGAGCCAGGAAAGAATTCGGCGTCGACCGCAAGCAAATCCGTGATTGGAAGGAGA…
	Arthropoda	Xiphosura		Limulus polyphemus	Lipo-PasserC-arthropoda		1294	348	18	1	23		CCGCG/	CCGTATTTTTCAGAATATAAGAC	ref	TA/	NW_013743477.1:1-1296		TACCGCGTGCTCCGTCTATCTATTTAAAGTCTTTGCATTGAGCGCACGTAGGCTATTTAGTCGATTTGTGAACCAACTTCTGACATTTTTTCCTGGGTGAACTGTAGAGTAAGATAAATCAATCTAATATTAAAATAATAATGGTGAGTGTTTTTACATTGGGGTTTTCCTGTCTCTTTATAGTGTACATTTCCATTTTTGGTTTACTCAAATTAATTTATTGTTTTTTTTTCGGTGCTTTAAAAATGTTATGGTAGCAGGAGAAAAAAGATCGAGCTACACAATCTCCTACAAATTACAAGTGGTAGATTATGCCAAGGAGCATGGCAATAGAGCAGCAGCAAGGGCTTTTGGGCCACCACCTACGGAAAAAATGATACGTGTCTGGCGACAGCAAGA…
	Arthropoda	Poduromorpha		Thalassaphorura encarpata	Then		1134	378			-				wgs		ATGATCCGTGAAAAGGCTAAGGAATTCTATCCCACACTCAACAACAGCAATGTGTATCCAAATTTCAAGGCCACCGTCGGATGGCTAAATCGTTTCATGAAACGAAACAAACTTTCACTCAGACGCAAAACAACAACGGCACAGAAGGATCCAGATCAACTTTTTGAAAAAATCGTTTCCTTCATCATGTACGTAACTACAAAGCGCAAGAAATTAAATATTCTCCCAAGCGAAATAATTGCAATGGATGAAACCTCCCTATGGTTCGACATGCTCAGCAATCAAACTGTTGAGAGCCGCGGAGCAAAAACAGTGCAATTAAAATCAACTGGACACGAGAAGACTCATGCCACTGTTGTCCTAGCTGCTAGAGGTGATGGAACAAAATTGAATCCCTAC…		ATGATCCGTGAAAAGGCTAAGGAATTCTATCCCACACTCAACAACAGCAATGTGTATCCAAATTTCAAGGCCACCGTCGGATGGCTAAATCGTTTCATGAAACGAAACAAACTTTCACTCAGACGCAAAACAACAACGGCACAGAAGGATCCAGATCAACTTTTTGAAAAAATCGTTTCCTTCATCATGTACGTAACTACAAAGCGCAAGAAATTAAATATTCTCCCAAGCGAAATAATTGCAATGGATGAAACCTCCCTATGGTTCGACATGCTCAGCAATCAAACTGTTGAGAGCCGCGGAGCAAAAACAGTGCAATTAAAATCAACTGGACACGAGAAGACTCATGCCACTGTTGTCCTAGCTGCTAGAGGTGATGGAACAAAATTGAATCCCTAC…
	Arthropoda	Symphypleona		Pygmarrhopalites habei	Pyha		2149	-	2	0	23/23	86.96	CCGTA/CCGTA		wgs	TA/TA	WJFB01000788.1:35126-40103		TACCGTATTTATTCCAATAGTAACCCCCGGCTACTAAAAATTTTTGAGCTCTTAAACCCGGCGTCTATTGGAGGCCGGCGTTTATTAGAAGCCCGGCTACTAACGAAATGATAGAGCGCAGATTGAGAAACCGTTAGGAATGCAAATTCAAAATCATATTTTATTAACATTTATAGACATTAGTTTCTAAATCAACTTATTTCAATCTTCCCCTTCACTTTCGGTCCAAACCACGTCATCTTGTGGGGCCACCTCATCATCCGTATCTTCTATAATCCGTTCTTCTTCAATTTCTTCATCCTCGACAATGTCCTCTGGAATTTCCTACTCTACAATGTCAATTTCTACACGACGAGCATTATCCCGGTAGTTTTGTAGGACGTCCCATGCGGCACGACA…
	Arthropoda	Parachela		Ramazzottius varieornatus	Rava		1568	339	2	1	39/39	100	CTGTA/CTGTA		wgs	TA/TA	BDGG01000001.1:6460709-6465590		TACTGTAGTGCTCGCAGTTTATCGCGCACTCAACCACGTGAACAGTAAATAACGCCCGATCGGGGATTATAGACGATGTACTGCTTTATCAACAATCAATGGTGGGCCAACGTAAAGGCAAGTGTTATTCTGAAAAGTCAAACTCAAATGGCGCATTTCCATCTGGAACGTAGTCTGCTAGCATGTAAGTTGGCTCCGGAAGGACACCAGCTTTCACAAACGAACTCTCGATTATCAAGGGAGAAACTTCATTCCATGCAGCCGACACGAAGTCGACAAAATCTTGTCGTGAAGGCTTCTTCAAGTATCCCGATTTTGCCACCGCTGTCTGATGATCCATCCACTCGTGGTAATTCCGTCTCATGATTGCCTTGAAGGGGCCATTTACCCCAACATCAA…
	Arthropoda	Araneae		Parasteatoda tepidariorum	Pate		1080	360			-				wgs		AOMJ03002218.1:3440-8699		ATGTCTTCAAAACATCGTAAAAGCTACACTTCTGCTTTTAAATTAAAAGTTGTTTCTAGAGCGGAACAAATCGGAAACAGAGCTGCTGCTCGAGATTTTGAAGTGGATGAAAAATGTGTTCGCAGATGGCTAGCGAATAAAGAGATAATTGCGAAGTTACCCCAGCAAAATCGTGCAAGAAGATCTGGAGTTGTAAAATTTCCTCAATTGGAAAATGATTTGGCGAAATGGATTGAAGAGCAGCGAGAGAAGGGGTTTCCAGTTTCTACAATCAAAATTCGTTTACAAGCAAAATTAATTGCAAACCAGCTGGGCATTCAGGGTTTCAAAGGTGGCCCAAGCTGGTGCTATCGTTTCATGAAGAGAAAAAAGATATCGGTCAGAACAAGGACCACTGCT…
	Arthropoda	Ixodida		Ixodes persulcatus	Ixpe		2160	430	7	2	25/25	96	CCGTA/CCGTA		wgs	TA/TA	JABSTQ010004833.1:455090-460376		TACCGTATTTTCCGGTGTATAAGTCGCGGTTTTTTTCAAAAATTTCTGGCGGTGCGTCTTATACAGTGGTGCGACTTATATGCGTCGACGGTGAAATCTCGTCCGTCGACGTCGACGGTGGAATCTCTTGCATCTCAAGCGCTGACGCGCGACTCTTTTAAACAAAAAGGATCAGGAAACGCGACCCTCGACGTACAACTTTTCTCAGTTCCAACAGGCCGAGCGTTTTCGGAGTCCGCACGGATACGCAGTTCCCGGCGTCAACTTCCGGTCGGCGTCAACTTCCGGTCGCCATATCTGTTTTTCTTTCTTTGTGCCCCGCCATCCCGGAACGCGCCTACTGTGTTTTCACCTGTGTCGAGCACTGCAGCAACATGGCACCGTCCAGGACGCGAAAAA…
	Arthropoda	Ixodida		Haemaphysalis longicornis	Halo		1290	430			-				wgs		JABSTR010003600.1:43426-48700		ATGCCGCCACCGATAGCGCGGAAAAGTTACACTGCGAAGTTGAAGTTGTCTGCTGTCGCGTATGCGAATGAACATGGGAACCGTGCAGCCGGACGGCACTTCAACGTCAGCGAGAAAGTTGTCCGGGACTGGCGAAAAGCTGCGAGCGTGCTGAAGTCGATGAAGAGCTCGAAGAAGGCTAATCGCGGCAAAAAGGCGCGCTGGCCTCAGCTGGAGGATCGCCTGCGAACATGGATACTCGAGCAGCGTGCAGCAGGCAGGGGGCTGTCCACAGTACAGGTGCGTCTCAAGGCCCAGACATTGGCGAAAGAGATGAACGTGGATGACTTCGTTGGCGGACCGTCTTGGTGCTTCCGATTTATGAGGCGCCACCAGCTGGTCATCAGAGCTCGAACAACG…
	Arthropoda	Xiphosura		Carcinoscorpius rotundicauda	Caro		2104	440	59	14	27/27	96.3	CCGTA/CCGTA		wgs	TA/TA	VWRL01000889.1:5262087-5267211		TACCGTAATCACCCAAGTATAATGCTCCCCCCACTTTTGAATCGGAAAACTGGTCTTTTTTGACATACCCAAGTATAACGCTCCCCCTAAGTTTTCAGATTTTTCATGAACAAAAATTTATTTCTCACAAAAAATTACATTTTCTGCATTTCAATCAGAATTCATCAAAGTCATCATCATCATTGTCACCAAAAAGTTCATGAAATTCTTCCGGAGTCAGTCTTTCATCTGTATCCCAGTTGGGGTCAGCATGTTCTTCATCTTCTTCATTTTCTTCTTCTTCTTCTGTGTCTTCTTTCCAGAGTTCATCATCTTCTGTGCCATCCAAATTGTTTGAGATTCCAGTCTTCAAGAAACCATTGACAACCATCTGAGACGGAATGTCATTCCAGGCTTCCT…		TACCGTATTTACTCGCATAATGATCGCACTCGCGnTAATGATCGCACCCCTAAATTTTGTCGTAAAAATTCGATTTTTTTTTCCCCCCGCGTAATGATCGCACCCCGAACTTGCCGCAGCGATATGTCGTGTGCCAAGTCTAGCTGATGATCATCATGTTTACCATCTGTCGAACGTTACGTAAATAACTCTTCAAGACTCACCAAGTGAACTGCACACACCAAACAGATTCCTAATTTTTGCCAACCCTTGGCGGAAACGTGCCGTATTAGCATAGCAGTAAACACAAATGCCGTAGTTTTCACGACATGCCnTGCCATGTGTTTCTACATCTGTGGCAGCTGAACGCGCCCATCTCTGTTTCTGTCCTCTAAAAGCGGACATGGCTATGCTGTTGCC…
	Arthropoda	Scorpiones		Androctonus mauritanicus	Anma		1809	420	1	1	27/27	100	CCGTA/CCGTA		wgs	TA/TA	WUQG01007200.1:163725787-163730917		TACCGTATTTTCACGGTTATAACGCGCATGTTTTTTCCGCGATTCGGAGCTCAAAATCTGGGGTGCGCGTTATAACTGTGACCTAAAATTTAAGGAAAAATTTTTTTATCAAATTCCACGACGATGGGCGTTATTTTGTTGTCACGCGTATGTGGAAAGGTAAACAATATACTCATACATACCCATATACAACGTAAAGGTAGAATCATAACAACAAAACCACTGTTATAATATACCTCTGGCCATCACAGTGAGTTGTTTCTTTTTGTAATTTTCAAAAATTATTTGTTGTTTGCACAAAAGAAAATGTCGGAAGTTCGGAAATCGTATTCTGCAAGATTCAAATTGCAAGTAGTTGCATATGCAGAGGTGAATACAAATCGAGAAGCCTCTCGTCGG…
	Arthropoda	Sarcoptiformes		Oppiella nova	Opno		1116	372			-				wgs		CAJFDS010001564.1:11057-15937		ATGCCAAACACCCGTAACTCATACCCTGCTGGACGTAAACTAGAGATTATTGAGTTTGCGGAGAAGACCAGCAATTATAAGGCTGGCACTGAATATGGTTTGCATGAGTCAACTGTGCGGTCGTGGAGGAGATCCAAAGAATTGCTGAAAACACTTAATAAGAGTCGGAGGGCGTTACGAAAAGGTACGCCTCGTTGGCCACAACTCGAGACCAGAGTGAAGGCGTGGGTCTTAAGTGAACGTAAGAAAGAGCGAAGAGTGAGGACAACAAGCATTATATTAAAGGCTAAAGAGATGGCAAAAGAGTTGAATATCTCTGACTTTATTGGTAACAAAAGTTGGTGTCAAAGATTCATGAAACGCCATTCATTAACAATAAGGGCGGTCACATCTGTTGGA…
	Arthropoda	Ixodida		Dermacentor silvarum	Desi		2249	210	9	9	28/28	100	CCGTA/CCGTA		ref	TA/TA	JABSTS010001095.1:140951443-140956054		TACCGTATTTACTCGCATAATGATCGCACTTTTTTTTTTTTTTAATCGACACAAATTTCGGGGTGCGATCATTACGCGGGGTAAATTTTCCGCAAAATAATATTTTGAGCACCGAAAACGCAAACAAGTCGCGTATCAGAATTCTTACGGTAGCTATCATAAACATAACCAAAAATAAAAGTAGAGTAAGGCTTACCTTTGTAATAAACGCACACATTACGCAGGAACTACATGCATTGCATATTGCCCTTTAATTTTTTTCATTCACTGACCCCCTAACTTTCATTCAGAGTCTGAAGCATTACTGGCGTCAGTGTCGTTGCCGCTCGATTCCTTGTCAGAACCGGCAGTGTCATCGCAGTCCCACAGAAGGTTATCTTTCGTTCCGTCGAGCGCGTT…
	Arthropoda	Ixodida		Rhipicephalus annulatus	Rhan		2533	430	61	1	25/25	96	CCGTA/CCGTA		wgs	TA/TA	WOVY01003713.1:16403-21680		TACCGTATTTTTCGGTGTATAAGTCGCGGTTTTTTTCTGAATTTTTCGTCGGTGCGACTTATACAACGGTGCGACTTATATACAGTCTAAATCGGATCAGATGCCGTGAATTAGGGCCGTTTCACATGACACAAAAGTAGCGATTTTCAGTCCGTGAATTCGCTCGCAGCGAAAAAAAGGCGCCAGTTCGCTCCCACCGCAGCGGTCCGTGGCGAGCTTCCAACATGTTGGAAGTTTTCGCTCTGATCGCAGCGGCGGGAGCGATTTTTGTTCGGGACCCGTCGAAATAGGGCCAGGCCCGTCAAGCCGTCGAAATAGCGTCGACGTGTTTGTTTTAGCAAAGATTGGAAAGTGCTCTTCGTTACCGTTCATAGAAGCTTAATAATATCGTAACGTACA…
	Arthropoda	Trombidiformes		Leptotrombidium pallidum	Lepa		2235	309	1	1			CCGTA/		wgs	TA/	JABUKI010064524.1:5042-8344		TACCGTACTTCCTCACATTATCCGACATGTCAGATAAAGTGAATTTAACGAGAATTTCAAAAAAGCAATGTTCGTTCAATCCGACATGTCGGTATAAAGTGAACAATAATTTTTACAAGTTTAATTCGGAACGTTCTCTTCTAGTGAAGAATCCATTCGCTCACATTTAGCGAAGAATATTCTCACCAAATTTGTTCCTGAAGAAATGGACTTCTTAACGTATTTACATTTTGGCGTAAAATATAACTGGGATGATTACCAGGGAACGTTTCGGAATACTTTCCGCAATAAATTCATGATTCTCGTGGCTTCGAATACATTGGATTTTATTATGTATAATTTGAAATACTCGTTAGCTGTTAGTCCTCACAGTTAGACTTCTAATTAAGAACAACTTTT…
	Arthropoda	Trombidiformes		Dinothrombium tinctorium	Diti		1164	388			-				wgs		NCKU01017091.1		ATGAAAAAAGAAAGAAATTTCAATTTAGAAAGAAAAAGGAACGTTCGTAGTGATCAATCCTGTAAGAGACCGAAACATCCAATTCTAGAAAAACAACTTAAAACTTGGTTTGAAGATCAAAGAAGAAATGGTCTTTCTGTTGGTTATAATGATTTGACATCAAAAGCAAGAGAAATTTTTCAAAAAACAAAGGAACGTTCCGAATTTAAAGCTTCGAATGGGTGGTTGGAAAGATTTTTGAAGCGTAATAACATCTCAATGAGGCAAGCAACATCAATAGGTCAAAAGATACCAGCTAACGCCTCTGAGTTGGCAAGATCCTTCCTTAAATTTATAAATGATTATAAGGAAAAAAACTCGACCAACGATATTATCTTTGCAAATATGGATGAAGTTCCG…
	Arthropoda	Xiphosura		Tachypleus tridentatus	Tatr		2209	437	130	38	25/25	96	CCGTA/CCGTA		wgs	TA/TA	QXHF01118955.1:77-2289		TACCGTAAATTCCGGAGTATAAGTCGAAAATTTAACACCAAATTTCAAGTTTAAAAATCCATCCTCGACTTATACGGCGGTGACGTTTTTCATGACATGAATTCTAGTAAATTCAGATTCGAGAAAACCATCGCAAATCAAAATTATATGATATGACATATAGGTATTTATTTATAAAATAGTAAAATACTAGTAATCCTACTCAACATGAGATCGATCAAACACAAAGTCCCATTCCTCACAATTCAAATGGTCATCGTAAGGATCCTCTTCTGGAATAATGTCATGCTCCACTGATGATGAGGGGATATCGTCATCCTCTTCCCATAACATATCATCCTCTGTACCGTCCATCGCATTGGTAATTGAGCATTTTTTGAATGAGTTGGCAACGATTTT…		TACCGTAAATTCCGGCGTATAAGTCGAAAATTTAACACCAAATTTCAAGTTTAAAAnATCCATCCTCGACTTATACGGCGGTGACGTTTTTCATGACATGAATTCTAGTAAATTCAGATTCGAGAAAACCATCGCAAATCAAAATTATATGATATGACATATAGGTATTTATTTATAAAATAGTAAAATACTAGTAATCCTACTCAACATGAGATCGATCAAACACAAAGTCCCATTCCTCACCATTCAAATGGTCATCGTAAGGATCCTCTTCTGGAATAATGTCATGCTCCACTGATGATGAGGGGATATCGTCATCCTCTTCCCATAACATATCATCCTCCGTACCGTCCATCGCATTGGTAATTGAGCATTTTTTnGAATGAGTTGACAACGATT…
	Arthropoda	Araneae		Latrodectus hesperus	Lahe-PasserC-arthropoda		1831	349	1	1	27/27	92.59	CCGTA/CTGTA	CTGTATTTATGCTAATCTAATGCGCAT	wgs	TA/TA	JJRX02015197.119518-21242		TACTGTATTTATGCTAATCTAATGCGCATCCCCATTTTAAAACTTTAAATAATAAAAAAATTGGTGGCGAATGTAATGCGCATCAATGGTATGAAGAATTTATCAAATCTTATTTTATACAACAATGAATTTGTATATAAAGTAGAAGAGAACCAAGAATTAATTTATTAGTAGGCTATTGTTATGTGAAACAATCATTGTTAATTACCACTACCGTATATACGGTACCTATTGTAAAAAATATGAACATAAAATAAATCGTAACATTTCTATCTAGCTAAGAGGTTCTACAATCAGTGATTAATAGTCTTTATTCACTAATGCTTTCATCACTGGAATCATCGCAGCTCTCTTCGTCAGAAGCAGATTCATTTCTTCTTTCCTCATCATCATCGCCAT…
	Arthropoda	Hemiptera		Bemisia tabaci	Beta-PasserC-arthropoda		2554	465	3	2	25/25	100	CCGTA/CCGTA	CCGTATAGCTCCGCAGATAAGACGCCC	ref	TA/TA	NW_017547290.1:955491-958048		TACCGTATAGCTCCGCAGATAAGACGCACTTTTTTCCCCATTTTAAGCGCCCAAAATCGGGGGTGCGTCTTATACGCGAAACTCGTGCAAATTGCATACCTCACAGGCGCGCCTAAGCAGATAATCGTTCCCCCTGGCCCCTCCTTGCTATATCTCACAACCCCAACGCGTACCATCCTCTTATCTCTATAAACACACTGGTCTGAGTCTAACTGAACGATAGTGACCCATTCCTGCCAACCGACACTCTTTTTTTGCTTTTGAAGGAGTGCAAACAAAGCATAAATTGCCCAACGCATGCCTTCTTTGCAAAACCGCGAACGTAAACACCTTTTTCGACTCGCAATCTGACCAGAGCTAGAATTGAATCTGGCCCATGGTGGGGGGAAGCGTCAGGAA…
	Arthropoda	Blattodea		Blattella germanica	Blge-PasserC-arthropoda		1743	421	43	13	32/32	87.5	CCGTA/CCTTA	CCTTATTTGCCGGTGTATAAGACGCTC	wgs	TA/TA	PYGN01001517.1:107158-108904		TACCGTATTTGCCGGTGTATAAGACGCACTTTTGATGCTTAAAAATTCATCTTAAAAATGGGGTGCGTCTTATACAATGAAGGTAATTATTTTCCACCTCGCATACGCCCTCCCTTTGAAATTCCAATATCTTTATTGGCGGTTAGTGACGCTAGTATGCGGTACTTCCCCGCTTTGGACGGTTGAGCTCTGCATCTCGTGGGTAACCGACAAAATACCGGTACGTCATTGGCTGAGAGCGGGGAGTCCCTATCAGTTACAGGTTTGTTGTTCTGTGATCAGTTACCGATGTGTATCAGTATTGAGTTAATGTGTTGTGCGTTACGTGATATTTCCGCGTAGTTTTTAGTGATGGAAAAGAAAAGGCGACATTCGTATACTTCAAGTTACAAACTGCAG…		TACCGTATTTGCCGGTGTATAAGACGCACTTTTGATGCTTAAAAATTCATCTTAAAAATGGGGTGCGTCTTATGCAATGAAGGTAATTATTTTCCACCTCGCATACGCACTCCCTTTGAAATTCCAATATCTTTATTGGCGGTTAGTGACGCTAGTATGCGGTACTTCCCCGCTTTGGACGGTTGAGCTCTGCATCTCGTGGGTAACCGACAAAATACCGGTACGTCATTGGCTGAGAGCGGGGAGTCCCTATCAGTTACAGGTTTGTTGTTCTGTGATCAGTTACCGATGTGTATCAGTATTGAGTTAATGTGTTGTGCGTTACGTGATATTTCCGCGTAGTTTTTAGTGATGGAAAAGAAAAGGCGACATTCGTATACTTCAAGTTACAAACTGCAG…
	Arthropoda	Hymenoptera		Habropoda laboriosa	Hala-PasserC-arthropoda		1838	294	1	1(<300)	28/28	100	CCGTA/CCGTA	CCGTATTTTTCGGACCATAAGACGCACC	ref	TA/TA	NW_017100373.1:1214182-1216023		TACCGTATTTTTCGGACCATAAGACGCACCTTTTTACATAGAAAAATCGACTTAAAATTGGAGTGCGTCTTATGGTCCGCAGGTAACATTAAAATACGAATCTTTATACTGTATCGAAGCTATTAGAGAAGTTCAATTACTGGCGCAATATGTTAATAAAATTAGTACAGCACGCCAGTGAAGGTAGGTATGTAGGGTAATTCCAAACTGAGAACAGCATGTACGTCATCATGCGCAGAAAACACATTTTGATACCCAAGTCATCTCGATGCATGTGGGGAAATCACCGATTTACACTCTTTGTCTATGAGCGTCAATAGCTATTAGTCTGTAAACATATGCGCTTCTATACGGTTCAAACAACTAATGTGTAATAAGTCCGAATTATTTTTATAAATC…
	Arthropoda	Odonata		Ladona fulva	Lafu-PasserC-arthropoda		2736	327	4	1	27		CCGTA/	CCGTATTTCCCGGCCTAAAAGACGC	wgs	TA/	APVN02006364.1:74826-77563		TACCGTATTTCCCGGCCTAAAAGACGCACTTGTTTTACTCCAAAATGTGCTCTAAAATCAGCCTGCATCTTATGCACCAATGGTATACCGGTATAACTTCGTCCTATAATAAGCAAGCAGATTCTCCGGGATAAATACTTACCATTGAGTATTTTTTACCATTTCAGGCACTGAAAATAGTTAATTCATTACAAATTTCGTTAATAACACTTTTTTGAGCAAGTAGTAAGGAATACAGTTTAAATATTTCGATGACAGAACTTCCTTTAAAAAAATTCCCGGATAAATCAGAAACTCATACAATGTAGCACGTTTAGTTTAATCTTGCATGTGGTGCTCCTGCAAAACTTATACACATTGGGCTAACGGAGATGTCATCCCTATACTAATAAATAGTAT…
	Arthropoda	Coleoptera		Onthophagus taurus	Onta-PasserC-arthropoda		1863	425	13	1	27/27	96.3	CCGTA/CCGTA	CCGTATTTTCTCGAATCTTATCCGCAC	ref	TA/TA	NW_019280416.1:75164-77030		TACCGTATTTTCTCGAATCTAATCCGCACCTTTTTTACAAATTTCATATGCTCAAAAATCAAATGCGGATTACAATCGGGTGCGGATTAGATTCGCAGTCGTATAGTTGAAATTTAGAAAAAACCAAAAAATAAATTACATAAATAAATCATCACATTATAATAATAAAGCTTTATTAAGGGCTTTAGAACAATATTTACATTTTTATACTATATCATCTTCATCGGTAGTATCCTCAATCTTACTCTCCGGTGAGTCGGAGTCAACTCTCTCAGTGTTATCTTCCCATATTATGTCATCTTCGGAACCATCCAAAGCATTGGTTATGCAACACTTCTTAAATGATTTAATAATAATGTTCTCCGGGATCGCTTTCCATGCCACCGACACCCACCGAGC…
	Arthropoda	Phasmatodea		Timema cristinae	Ticr-PasserC-arthropoda		2403	444	86	2	23		CCGTA/	CCGTATTGGCCTGAATATAAGAC	wgs	TA/	MSSY03000494.1:177239-179641		TACCGTATTGGCCTGAATATAAGACATAGTTTTTATTAAAAATTGAAAGCAAAAAATAGGGGGTCATCTTATATTTGCGGCCTAGCATCTTATGTTATTAATTTCAACTTACTTTTTGTGTAAAGCCGTTTGTATTGCATATTTCTAACCAAAGCTAATAAATCAAGYACAAAATACGTTTTTACACAAGTAAGAAACTATAAAAATTTATATTGCTAAAGTATTTCACATGTAAATTATTGTCACGGCATAGCTTCTTGTGTTATTAATTTCACTTAATTTTTGTGAAAAGCTGCGTCTATTACACATTATTTATTAAAGTTAGTAAATCATGCATAACAACATGTTTCCACATGAATACTARCTCGAAAACTTTATTTTATCGTAATATTTCACCCG…
	Echinodermata	Camarodonta	Echinodermata	Strongylocentrotus purpuratus	Stpu		1266	422			-				wgs
	Echinodermata	Temnopleuroida		Lytechinus variegatus	Lyva		1263	421			-				wgs
	Echinodermata	Temnopleuroida		Lytechinus pictus	Lypi		4073	431	18	1	25/25	92	CCGTA/CCGTA		wgs	TA/TA	JADFUK010000356.1:29772180-29776256		TACCGTATTTTCCGGTATATAAACCGCGGCCGTGTATAAACCGCACCCCCAATTTTTGACTCTTGGAAAAAAAAAAAAAATTTGAGGAAACCAGAAATAGTGAAATCTGTGTAATATTCTATATATTTGAAGGAATATCTTCATGCATTCTCCGTGATACTGAAGCAATAAAATATACGAAAAGATATTATTTGTTCGATGCAAAGTGTTTTCACTTCGACAATTTTGACGCAATTATCTCGCTCATGCAATACACAGCGATAATGCCTGTGCGTGGTGCCGAGTCTAGACTATAGGCTGCTGCCGGCTGCCCGGCGGCTTCCCGAGCTCTGCCTCTGGTGCGTCCAAAGTGATTCGTCCTGACGTATGAATTTTGCATAAATACTCATAAAACAGACT…
	Echinodermata	Camarodonta		Hemicentrotus pulcherrimus	Hepu		1290	430			-				wgs
	Echinodermata	Cidaroida		Eucidaris tribuloides	Eutr		678	226			-				wgs
	Chordata	Phlebobranchia	Urochordata	Phallusia fumigata	Phfu		1522	430			-				wgs
	Chordata	Stolidobranchia		Styela clava	Stcl		2320	415	4	1	23/23	95.65	TCGTA/CCGTA		ref	TA/TA	SJEG02000003.1:24774813-24777136		TATCGTATTTTCCGGCGAATAAGACTACCCGGCCAATAAGACGAGGCCTGTTTTTGGCACCAAAAAAAGGGATTTTTCCGTGTATTCGTCCAATAAGACGAGTAAGAAAATCGCAACCCTGCGTCTCCGTTCGACAGTTTAGCAAAAAAGCGCACTATTATTTTTAACCGATTCTGTTGTTGTATTTCAGTTACGCGCTAATGCACTCTCTTTTCATTGATCTTTGTCGTGTTGACGATATACGCGACAAATTCAAAAGCGCCTTATTCACGGGCTAATGCACTCTCGCTTTCATTGACCTTTGTCGTGTTGACGATATACGCGCCAAATTGAAAGCGCCTCATTCACTGCGTCATCAGTAATATAAGTTTATTATTTCGCCGTGAAAGATGTCTACAT…
	Chordata	Phlebobranchia		Phallusia mammillata	Phma 1		2903	196	2	1(<300)	26/26	92.31	CCGTC/CCGTC		wgs	TA/TA	QLIY01001629.1:181-3087		TACCGTCTTTTTCCGTGCATAATACGCACCCTAAAAATGGCATGTCGATGCTGGAAAAAAGCCTGTACCCATGTATAATACGCACCCAAATTTTGACTCTCACTTAAGTCCGTAAACGTTAAATTATTTCAGAAAAAATATCATCTTTGGGAACAATTAGATGTTATTCTGCCGGTCGGTATCATTGCGCATGCGCTAGCAAACTCGATAGCGAAGAAATGTTTCGGATTTGTGTAGGGTACATTGTGACAGCAAACGAGCAGGTGATTGAGCAAGCGTCTGATACGAGAGCATTGTGTTCGTATGGAGCGTGTCTGAAGTGAACAGCAGAGAAGAAAGGAACAAGGCAAAGTGTTGTGAAATAAAATATTACCTGTAATACGCATTTTGTTATTTGCT…
	Chordata	Amphioxiformes	Cephalochordata	Asymmetron lucayanum	Aslu		1293	431			-				wgs
	Chordata	Rajiformes	Chondrichthyes	Leucoraja erinacea	Leer		1281	427			-				wgs
	Chordata	Orectolobiformes		Chiloscyllium punctatum	Chpu		834	278			-				wgs
	Chordata	Orectolobiformes		Chiloscyllium plagiosum	Chpl		3015	121	1	1	28/28	92.86	CTGCC/CTGCC		wgs	TA/TG	QPFF01000048.1:50816762-50821607		TGCTGCCAGACCTGCTGAGATTTTCCAGCATTTTTCTCTTTTGGTTTCAGATTTCAGCATCTGCAATAATTTGCTTTTATAGATAATAAATGCTGGGTAAGCCAGCAATATCCACATTGCATGAATGAATTTTGAGAAATTGCAAAAACATGGATCAACATACCCTTCCTTTCCCACTATGGAATGTACCTGGTTTGCTAAGTTCCCCATGGGTACTTTTCTGCCAACCAGTCAGCCATGTGAGACCTTATTAAAAGCTTAGCGAAAATCCATGAAGACTGAATTACTGTATATACTCTTGTATAGGTCGAGTTTTGAAGTCCATTTTTTAAGCTGAAATTAGGGGGTCGACTTACACACGAGGTATTCTTTTTGAGAGGATGAAATTCATGCTTGGCA…
	Chordata	Chimaeriformes		Hydrolagus affinis	Hyaf		1394	305	63	1			CCGTA/		wgs	TA/	JAAILG010019854.1:10573-13949		TACCGTAAATCTCCACGTATAAGGCGCATTTTTTTTCATGTCGTAAAGTGTCGAAAGAGGGGGGTGCACCGTATACGCGGGTACAGGAAATTTTGAGCGCCAAAAATTCAAAGTGCGGTAGCAGGTGAGAAATGTCTCGTCGTGCGTTCCCAGCTTCATTCAAGCTCTCCGTCTGCAAGTATGCAGAGGAGGCTGGAAACCGGGAGGCAGGGAGGAAATTCGGCGTCGCCGAATCGAATGTTCGCCGATGGTGTTCCACACAGTCCACGCTGGAGTTGATGCCGAAACAAAAGAAGGCGCTACGGAGAGGTACAGCGAAGTGGCCTGAACTGGAGGTGGAGCTTATCGCCTGGGTTTGAGAAAAACGGCTTGAGGGGCACGCTATCTCAACGGTAGCAC…
	Chordata	Rajiformes		Amblyraja radiata	Amra		1817	243	11	1	24/24	100	CCGTA/CCGTA		ref	TA/CA	JAAGWR010000099.1:10492678-10497271		TACACCGTATTTCCCGGCAATGAAGACGTGGTCCGCGAATTTGACAACCCTGGCCTAAAGGAAGCGTTTCAGTACAAAAAGGCAATCCAATCAGAAGCGACGCGTTAGCACGGGGATTTTCTCCATTTCAAACACTGGTCTAGATAGGAGCTGTGTAAATTCTGTTTAAGTTGTTTAACTCTGTAAATTGTTTAACACAGTACATTGTTTAACACTGTCAATTGTTCAAATGTATTATGGCGTTTGCGAAAAAAAGGCTTTCTTACACCATTGGCTACAAGTTGAAAGTTATTGGATATGCCAAAGAACATGGCAACAGGGCTGCTGAGAGACGTTTTGGACCACCACCAACTGAGAAAATGATCCGTTATTGGAGGAAGCAAGAGGACCTGTTGAAGC…
	Chordata	Rhinopristiformes		Pristis pectinata	Prpe		1491	497			-
	Chordata	Coelacanthiformes	Sarcopterygii	Latimeria chalumnae	Lach-PasserC-lobe-finned fishes		1999	425	6	1	28/28	96.43	CCGTA/CCGTA	CCGTATATCGCGGCGTATAAGTCGACCT	ref	TA/TA	BAHO01139409.1:2010-4212		TACCGTATATCGCGGCGTATAAGTCGACCTTTTAAGCTTTAAAAAATCTTCCAAAAAATTGGGGTCGACTTATACGCCGAGTGTGAAATGTGAACCTTAAAGTCCAGGTGAAACTCCAGGTGAATGACATCGAAGTTGTCGAAGATGAACGATCCTCCGGTGTAGGTGGTCGCCATTTTGAATCAGCTGTTTCAATGTTTACCGTACATTTTATTTAACAGACTTATTTCATTACCGTAATTAAAACGTAACACATTGATTTAATTTGAATATATTATTATTTTTTTATTCAAATAGATTATTTTAAACCTTCTGAAATAAATAAGTTGTCAAAAATATAAATATTAATATACCGTAGGCCTATTGCCTGCGTCACATGCAGGAAGCCAAGATCGTATT…
	Chordata	Anguilliformes	Actinopterygii	Anguilla rostrata	Anro-PasserC-ray-finned fishes		3153	426	3	1	28/28	92.86	CCGTA/CCGTA	CCGTATTTTCCGGACTATAAGGCGCACT/CCGTATTTTCCGCACTATAGGGCGCACT	wgs	TA/TA	LTYT01001506.1:101938-105094		TACCGTATTTTCCGGACTATAAGGCGCACTTAAAAGCCTTTAATTTTCTCAAAAAACAACAGTGCGCCTTATAATTCGGAGCGCCTTATATATGGATTAATTCCGGTTGTGCTTACTGACCTCGAAGCGATTTTGTGTGGTACACGGCGCTCACAGCGTTCTGTCAAAATGTTTTAGTACGACTTTGGTAAACTACAAAGCCGCACCGCTTGCAGCATTACGGCTACCGTAGTCAGGAGCGTCGTGGAGTAATACAACAATACAATACAGTAACACAGTAATACATACTGTGCTTCACCATAATATTACAGTGTGTGTGTATAAAGACCCCAAAATGGCACCTGTCAAGAGACACGCTTACAACGCGGACTTCAAACTCAAGGCTATCAGTCACGCAGT…
	Chordata	Anguilliformes		Anguilla anguilla	Anan		615	205			-				wgs		AZBK01017932.1		ATGAAAAGACGTAATCTCTCCATCCGCACACGAACTACCGTCTCGCAGCAAATGCCAAAAGATTACGAAGAAAAGCTGGCCACTTTCCGCGCATACTGCAAAAACAAGATCACTGAAAAGAAGATCCGGCCAGAGCACATCACCAACATGGACGAGGTTCCCCTCACCTTTGATATCCCCGTGAACCGCACTGTGGAGAAAACAGGGACCAGAACGGTGTCTATACGCACCACAGGGAACGAGAAGTCATCCTTCACTGTAGTTCTCGGTTGCCAGGCTAATGGCCAGAAACTTCCACCCATGGTCATTTTCAAGAGGAAGACTTTGCCAAAAGAAAAGTTTCCAGCCGGCGTCATCAAAGCTAACCCGAAGGGCTGGATGGACGAGAAAATCATGAGA…
	Chordata	Osmeriformes		Osmerus eperlanus	Osep		1749	267	1	1(<300)	20/20	85	CCGTA/CCGTA		wgs	TA/TA	OMKJ01068870.1:1-4852		TACCGTAATTTCTGGACTATTAAGCACACCTGGATATAAGCCGCACCCACTGAATATTTTTATTTATTTTTTTGTAGAGAAATAAGCCGCACGTGTCTATAAGCCGCAGGTGCCTACCGGTACATTGAAACAAATGAACTTTACACAGGCTTTAACGAAACACGGCTTGAAACAAAAATAAATAGGATTTAACGAAACACGGCACAAAACATTTTGAAATTGCAGTAAACAGTAGCCTACCAAGAAAGTCATTGGTCACTATCTTCCTCCTCCTGTGCACTGATCCCACTGAAATCATCTCCTTCGGTGTCGGAGTTGAATAGCCTCAGAATTGCTTCATCCGATGTTGGATCGTTTTCATTGTCGCTCTCGTCACGTTCATCCGGAGGCAAATTCCCC…
	Chordata	Cetomimiformes		Rondeletia loricata	Rolo		1374	426	1	1	31/		CCGTA/		wgs	TA/	OMLI01074473.1		TACCGTAGTCAGGGGCGTCGCCGAAGTAATAGCGGTAAACACCGGTACTGTGCTTACTCCCAGTCCCACACCACTTGTGTGTGTATAAAGACCCCAAAATGGCACCTTTCAAGAGACACGCTTATGATGCAGAGTTCAAACTCAAGGCTGTCAGTCACGCAGTAGAACGTGGGAATAGAGCAGCAGCGAGAGAATTCAACATTAATGAATCAATGGTACGGAAGTGGAGGAAGCAAGAAGATGACCTGCGCCAAGTAAAGAAGACTAAACAGAGTTTCCGAGGGAACAAAGCGAGATGGCCACAGTTAGAGGACAAACTCGAACAGTGGGTTGTTGAACAGAGAGCAGCAAGTGGAAGCGTCTCTACAGTCACTATTCGAATGAAGGCAACAGCGCTAG…
	Chordata	Beryciformes		Acanthochaenus luetkenii	Aclu		1623	250	2	0			CCGTA/		wgs	TA/	OMOT01008057.1		TACCGTTGGTAGTAACAATCTAAAACTCTGAAATCCTGCATCCATCCTTTCACTCTTTTACATCCAACGAACGCCGCGCGTCAAACAGACCATCAGAATGACCCCAACAATTTGATTTTCACTCTACAAACTTTGCAAATGGCTTCCCAGTTGAGGCTCTGAAAGCATATGGTATGAACTCCTGACACTACAAAAAGCCCCCTGCATTTCTAGGGTGAACAGAGACTTTATTCACATGTTGGTATTTATTAATTTCTCCCAACAATGAGTGTAGTGGGGTCCCATTGTTTCAGGGGATCAATGTAATCCACAGGCAGCCACAGCAGCAACCTGCACCAGGAACCAGGGGCCACCATTCACCATGTGTTCAACCCAGGGTACCTCTGATTGTCTCAAAGG…
	Chordata	Characiformes		Astyanax mexicanus	Asme-PasserC-ray-finned fishes		1980	411	2	1	27/27	88.89	CCGTA/CCGTA	CCGTATATTTCGGACTATAAGGC	ref	TA/TA	NC_035898.1:29605451-29607376		TACCGTATTTTTCGGACTATAAGGCGTACCGGATTAAAAGGCGCATTAAGCGAAAGGAAAGTCAGATAAGTCAAACTTTATTCCACTCATTCACAACAACTCTCGCCATTGTTCAGTTGTAACACATAAAATGCAAAACAATACACTCACTTTTTCAGTTAATTCCTCTTCCACAAATCCATCAAATCCTTCATCTTCAGTGTCCGAGTTTAACAGGTGGGCGATTTCAGCATTAAGCACGCCCGGCTCCCTCTCGTCATTATCAGAGTCAGTCTCGTTGCTGTAATTTAGCTGTTCAGTGATGATTCCGGACATGGTGAAAGCTCGGACGACGCTCGAGACTGACACCTTAACCCAGGCATCCACGATCCATTGGCAGATAGTGCCGTAACTCGCTAG…
	Chordata	Characiformes		Pygocentrus nattereri	Pyna		1245	331	6				CCGTA/		wgs	TA/	MAUM01024546.1		ATGAAGAAAACTAAAAAAGCTAATCGTGGGCTAAAAGCTAGGTGGCCACAGCTAGAGGAACGAGTTCGCACATGGGTACTTGAACAACGTGCAGCCGGGAGAGGCTTGTCAACAGTGCAGTTGCGTCTCCACGCCCAGGTAGTTGCCAAGGAAATGAATATAAATGACTTTGCGGGAGGACCTTCTTGGTGTTACCGCTTCATGCAACGCAACCGCTTCTCTATCAGAGCAAGGACAACAATGTCCCAAAAACTGCCAGCAGACGTCCAAGCCAAGGTCGACAGTTTCCGTGAGTTTGTTGAAAAGCATGTAACTGAGCACAACGTGACACTGGATCATATTATTAACATGGATGAGGTCCCCCTCACATTTGACATTCCCATGGGCCGAAGTGTCGCG…
	Chordata	Clupeiformes		Clupea harengus	Clha-PasserC-ray-finned fishes		2012	453	3	1	25/25	88.46	CCGTA/CCGTA	CCGTAATTTCCGGACTATAAGCCGC	ref	TA/TA	OOIJ01000155.1:31992-34007		TACCGTAATTTCCGGACTACTGAGCGCACCTAAATATAAGCCGCACCCACTGAATTTAAAAAAAAATATTATTTTGAACATAAATAAGCCGCACATGTCTAAGCCGCAGGTGTACATTGAAACAAATAACTTTAAACAGGCTTTAACAAAAATAAATAGGCTTTAACGAAACACGGCTTGTAACAAAAATAAATAGGCTTTAACGAAACACGGCTTGTAACAAAAAGAAATAGGCTTTAACGAAACACGGCTTGTAACAAAAATAAATAGGCTTTAACGAAACACGGCTTGTAACAAAAATAAATAGGCTTTAACGAAACACGGCTTGTAACAAAAAAAAAAAAAAAAAGCGGTAAACAGTAGCTTAACAAGAAAGTCATTGGTCAATATCTTCCTCCT…
	Chordata	Clupeiformes		Tenualosa ilisha	Teil		1300	325	7	4			CCGTA/		wgs	TA/	QYSC01046297.1:355552-360826		TACCGTAATTTCCGGCCTATAAGCCGCTACTTTTGTCACGCGTTTTGCCCCCTGCGGCTATTACGACGATGCGGCCAATTTATGGATTTTTACCGGCTGCCTGTGCCAGGCGGTCCCATCTAGACGGCTCTGCGTGTAGCTAAAACACTCCCCTCTAGTGGCGAAAACGTGATATTGCTTGTTTGATACCGCCAAAAGTAACAGTAGCCAATTAAATTAGGGCACCCTACTACTGGATACAATGTATTCAATAAGTTGTGATAACGGTCGGTAAACTTACCTCACACTTTGATTTGCCATTTTGGTCTCGACTCGCACCTTCGTGATGGATAATACGCACAGAAAGGCATACGATGCGTCCTTTAAGTTACAGGCGATAGAGCTAGCCATCAAAGATGG…
	Chordata	Clupeiformes		Sardina pilchardus	Sapi		1911	284	7	1(<300)	28/28	96.43	CCGTA/CCGTA		wgs	TA/TA	QPKT01019832.1:144-2058		TACCGTATTTTCCGCACTATAGGGCGCACTGGATTATAAAGCGCACTGTCGATGAATGGTCTATTTCCGAACTTTTTTCATATATAAAGCGCACCGGACCATAAGGCGCATTAAGCTAAACAAACAAACAAAAAAGTCAGCCAGTCAAACTTTATTAAACACGTTCACAATAACTCACAACATTGTTCAAATGTTAGCATATTCACAATAACTCCCAACCTTGTTCAGTTGTACCAAGTTAAAAAAAAAAATCAGTCTGATTGATATCGCTAAATCAAACTTTAGCGTATTCACAATAACTCCCAACCTTCTTCAGTTGTAGGCCTAGTGCTACACGTAAAAAACAGTCTGATACCTACTGCTAAATCAAACGTTAGCGTATTCAAAATATCTCAAAAT…
	Chordata	Gadiformes		Gadus morhua	Gamo-PasserC-ray-finned fishes		1847	436	23	1	27/27	92.59	CCGTA/CCGTA	CCGTATTGGTCCGAATATTAGACGACC	ref	TA/TA	NC_044064.1:20457776-20459626		TACCGTATTGGTCCGAATATAAGACGGCCTTTTTGCCCCTCGGAATAGGTCAGAAAAAGTCGGGTCGTCTTATATTCGGGGTCTAGTATTCAGAGCGCAGTTTCTCTTCTTCAGCGCTCCCTTTAAATGTCAATACAGATTCGCGGCCACAGATGGCACCAAAAATTCGTTCCGGACGGAGGGAAGAGGTAGTCCAGCGTCCTTAACAACCAGCCCGTTACCGGTGTTTAAAGATGGAAAGACAGGCTGTTCATTTAGAGACAAGTGGCTCAAAAGTGGGCCAGGTCAATAAACAACAGCGGAGGAGCTATGATGCTAATTTCAAAATAATGGTTGTCAATAAGGCAGAGTCATCTAACAACTGCCAAGCTGCCAAGAAATTCGGGGTCACTGAGTGTA…
	Chordata	Gadiformes		Melanogrammus aeglefinus	Meae		2273	220	17	1(<300)	27/27	100	CCGTA/CCGTA		wgs	TA/TA	OLKM01000093.1:460979-463255		TACCGTATTTTCCGCACTATAAGGCGCACTTAAAAGCCTTTAATTTTCTCAAAAGACGACGGTGCGCTTTATATAATCCGGTGCGCCTTTATATATGGATTATTGGTTAATTGGTTTGATCCTGTACTTGGTTGTACACGGTGCTCAGGCGCTCTGTCAAAATGTTTCAGCATGAAAAAACCAATAAAAAACAATTTAATAATCAATAAAATGTTTCACTACGACAAAGCCGCTCCGCTTGCAGTATAACGGCTACCGTAGTCAGTAAACACCGGTACTGTGCATACTCACAGTCCCACACCACGTGTGCTACCGTATATAGAATGGCACCTTCCAAGAGACACGCTTACGACGCCAGAGTTCTCAAGCTCAAGGCTCGTCAGTCACGCAGTAGAATAT…
	Chordata	Gadiformes		Muraenolepis marmoratus	Muma		1442	323	5	0	-	-	-		wgs	TA/TA	OMKM01105595.1:1-1444		AGCGTCTCTACGGTCTCTGTTCGACTCAAGGCAACAGCGGTAGCACGGGACATGAAGATCAATGACTTTCGAGGAGGTCCTTCTTGGTGCTTCCGTTTTATGAAAAGGCGTCATCTCTCCATCCGCACAAGAACTACCGTCTCGCAGCAACTGCCAAAGGATTATAAAGAAAAGCTGGCCATGTTCCGCACCTACTGCAAGAACAAGATCACTGAAAAGAAGATCCGGCCAGAACACATCACCAACATGGACGAGGTCCCCCTCACTTTTGACATCCCCGTGAACCGTACTGTCGAGAGAACAGGGACCAGTACGGTATCTATACGCACCACAGGGAACGAGAAGTCATCCTTCACTGTAGTTCTCGGTTGCCAGGCTAATGGCCAGAAACTACCACCC…
	Chordata	Gadiformes		Phycis blennoides	Phbl		1495	356	1	1			CCGTA/		wgs	TA/	OMKI01057950.1:3137-6633		TACCGTATTTTTCGGACTATAAGGCGCACCGGATTATAAGGCGCAATATCAATGAACGGGTCTATTTTCATACATAAGGCGCACCGGATTATAAGGCGCATTAAGCAAAACAAAACAGTCAGATAAGTCGAACTTTTTTCAACTCATTCACAATAACTCTCAACATTGTTCAGTTGTAACACATAAAATACAAAACAATACACTCACTTTTTCAGTTCATTCCTCTTCCACAAATCCATCAAATTCTTCATCTTCAGTGTCCGAGTTTAACAGTTGGGTGATTTCGGCATTAAGCATGCCCGGATCCCTCTCGTCATTATCCGAGTCAGTCTCGTTGCTGTTACTGAGCTGTTCAGTGATGATTCCAGCCTTTGTGAAAGCTCGGACAACACTTGAGAC…
	Chordata	Gadiformes		Melanonus zugmayeri	Mezu		975	325			-				wgs		OMKN01057725.1:1-3682		ATGAAGGCAACAGCGCTAGCACGCGACATGAACGTCAATGAATTTAGAGGCGGTCCTTCTTGGTGCTTTCGTTTTATGAAACGACGTAATCTCTCCATCCGCACACGAACTACTGTCTCGCAGCAACTGCCAACAGATTACCAAGAAAAGCTGGCCACTTTCCGCGCATACTGCAAAAACAAGATCACCGAAAAGAAGATCCGGCCAGAGCACATCTTCAACATGGACAAGGTTCCACTCACCTTTGATATTCCTGTGAACCGCACTGTGGAGAAAACGGGGGCCAGTACGGTGAATGTACGCACCACAGGGAATGAGAAGTCATCCTTCACTGTAGTTCTCGCCTGCCAGGCTAATGGCCAGAAACTTCCACCCATGGTTATTTTCAAGAGGAAGACC…
	Chordata	Gadiformes		Bathygadus melanobranchus	Bame		663	221			-				wgs		OMKP01046299.1:1-2677		GCAATGAAGTTTGAGGATTTTAGAGGTGGACCGTCGTGGTGTCTCAGATTTATGAGACGTAAAGGCCTGTCCATCAGGGTACGGACGAGTCTGTGTCAGCAGCTCCCTCCTGACTACGAGGAAAAAGTTTCAAACTTCCGCAAATTCACTGATGCAAAGATAGCGGAGCATTCCATCGGCCCACACGACATCATAAATATGGATGAGGTTCCTCTGACGTTTGACCTGCCTCTCACTCGGACTGTCAACAGGAAAGGCGAATCATCCGTCACGCTGAAAACAACTGGGCATGAAAAAACGCACTTCACCTGTGTTCTGAGCTGCACGGCATCGGGAGAAAAGCTTCCACCGATGGTGATTTTTAAACGCACGACGATGATAAAAGAAAAAATCCCGAGA…
	Chordata	Gadiformes		Macrourus berglax	Mabe		540	180	无第一个D		-				wgs		OMKT01110632.1:1-3000		ATGGACGAGGAGAAGATGAGTGAGTGGCTGAGAGAAGTTTACGTCAGGAGACAGGATGGCTTTTTCCACACATCTCCGTCCCTATTGATCTACGACTCCATGCGCGCCCATCTCACCAATACCGTCAAAACCCAAGTGAAGCAAACTAATTCGGAGCTTGCCGTCATTCCGGGTGGATTAACCAAAGAACTCCAACCGCTAGATATTGGTGTCAACAGGTCGTTTAAAGTTAAATTGCGAGCTGCGTGGGAGCATTGGATGACAGAAGGCGAACACACATTCACCAAGACAGGGAGGCGACGCCGGACGAGTTACGCCACTATCTGCCAATGGATCGTGGATGCCTGGGCTAAGGTATCAGTCTCAAGTGTCGTCCGAGCTTTCACGAAGGCTGGAATC…
	Chordata	Gadiformes		Trisopterus minutus	Trmi		618	206			-				wgs		OMKV01101631.1:1-5733		ATGATGGAAAGCGTAATGAAAGAGTGGCTGAATAAGTGCTACGTCAAGCGCACTGGAGGATTATTTCGCCAAAAAAAAGCTTTGCTCGTTTTGGACAGCACGAGGGCCCATATTACAGATTCTGTTAAAGCAGCCATCAAGAGCACAAACTCAATTCCAGCTGTGATTCATGTGGGCACAACGAAGCATCTGCAGCCACTCGACATCAGTGTCAATCGTGCGTTCAAAGTGGCACTACGCGTTCAGTGGGAGGCCTTGATGACTAGCGGCGATAAATCATTGACCAAAACTGGTCGCATGCGAAAAGCAACTTTCGCTCAAGTTTGCGAGTGGATCCTGATAGCGTGGAGGAGTGTCAAAACATCCACGATCACCAAAGGGTTCCGAAAGGCTGGACTG…
	Chordata	Gadiformes		Brosme brosme	Brbr		1374	208	2	1(<300)			CCGTA/		wgs	TA/	OMKX01001877.1:8485-11235		TACCGTATTTTCCGGACTATAAGTCACAGTTTTTCTCGTAGTTTGGCTGACCCTGCGACTTATAGTCAGGTGCGACTTATATATGAAATTTAACATGTTTTTGAATAATTCTTATTAATAATTGTAGGGCCTAATAATTATTATTTAAATGAAAGAGTAAACATTACCGTCTACAGCCGCGAGAGGGCGCTCTAGGCTTGTGGTGATAACCACTACAACTGAGAGGCCTACCCCTGAATAGGCCTACAACGAAAATGCCCCCCAAAAGAAAGTCATATTCTGCTGACTACAAACTACAGGTAGTAAAATATGCAGTCGAAAATGGTAATAGAGCAGCAGAAAGAAAGTTTGGAGTGAGTGAAAAACTTGTGAGGGACTGGCGAAAAGCAGAGGCTAGTC…
	Chordata	Gadiformes		Bregmaceros cantori	Brca		897	299	无第三D		-				wgs		OMKY01112355.1		GCCATGGAAAACAAAAGAAGAGCTGCATATGATGCCGCATTCAAGTTGAGGGCCATCAATCTCGCCGTGAAGGATGGAAATAGAGCCGCTGCACGTACGCTCGGTGTGAATGAATCCATGGTTCGACGATGGAGACAGCAGCGGGAAGAGCTGATGCAATGCCCGAAGACTAAAAAGTCTTTCAGGGGACATCGAAGTAGGTGGCCTGAACTTGAAAATTTAATCGAGGACTGGGTTAATACTCAAAGAGCCGATGGCCGCGGTGTGTCCACCGTGCAAATCCGACTGAAAGCTAAATCAGTTGCCCGCGAAATGAATATTGGAGATTTCAACGGAGGACCATCCTGGTGTTTCAGATTCATGAAAAGAAAGAATTTGTCCATCAGAGCACGGACGACC…
	Chordata	Gadiformes		Arctogadus glacialis	Argl		837	279	DK D35D		-				wgs		OMOA01129922.1:1-2898		ATGGTCACTTTCCGCGCATGCTGCAAAAAGATCACTGAAAAGAAAATCCGGCCAGAGCACATCACCAACATGGACAAGGTTCCATTCACCTTTGATATTCCCGTGAACCACACTGTGGAGAAAACGGGGACCAGTACGGTGTCTGTACGCACTACAGGGAATGAGAAGTCATCCTTCACTGTAGTTCTCGCCTGCCAGGCTAATGGCCAGAAACTTCCACCCATGGTTATTTTCAAGAGGAAGACCTTGCCAAAAGAAAACTTTCCAGCCGGCGTCGTCATCAAAGCTAACCCAAAGGGAACGATGGATGAGGAAAAGATGAGTGAGTGGCTGAGAGAAATTTACTTAAAGGGAACGGTTGGCTTTTTCCACACAGCTCCGTCCCTATTGATCTACGAC…
	Chordata	Gadiformes		Gadus chalcogrammus	Gach		2218	244	3	1(<300)	27/27	96.3	CCGTA/CCGTA		wgs	TA/TA	OMOB01066861.1:1298-3519		TACCGTATTTTCCGCACTATAAGGCGCACCGGATTATTAGGCGCACCTTCAATGAATGGCCTATTTTAGAACTTTTTTCATGTATAGGGCGCACCGGAATATAAAGCGCATAGAATAGAAGATACTGCAGTCAAACGTTTGACTGGGGTTGCCTTATGTATCCACTAGATGGAGCTGTGCTAATTGTATCGCTCTTCACGAGCAACACAACTACTGTGAGGGTGAGTTGCTGCATTTAGCAGATATAAAACTGGAACCTTTATGACAAAAAAGTACATAAAGGTTCTTCACATTGCGCATTTTCTAAATATCTTGCAAACGTGAATGATACAAAGTAGAGAGCATCGCACCCTTGAATCTTGAAGTGTGGCCAGTCTTCCGCCCCATTTCCTGGCTCTG…
	Chordata	Gadiformes		Merluccius merluccius	Meme		2254	202	2	1(<300)	25/25	96	CCGTA/CCGTA		wgs	TA/-	OMOS01040508.1:1570-3825		CCGTAATTTTCGGACTACAAGCCGCGCCTTTTTTCCCAATTTTTTCGACCCTGCGGCTTATATAGCGGTGCGGCTAATCTATGGATTTTTACAGCTAACGGCCACTAGGGGACCTCCTAAATCTATGGATTTTACAGGTTACAGTCCACCAACTTTAACTCTATGGGCTCTATGACCGGTCCGCGCCCCCCACATTTAATTGAGACAGGTAGCGCGCAAAAGTACGTTAAAAGTGGAACCGAGAGTGGTATGAGAGACAGAACGAGAGCAAGACAGTTTGTGCAAAGGAAGTTTTCATGCACAAACCCTCATTATGGAAAACAAATGTAGAAACGCATATGATGCAGCTTTTAAGTTAAAGGCAGTCAATCTGGCTGTAAAAGAAGGAAATTGAGCTGC…
	Chordata	Gadiformes		Malacocephalus occidentalis	Maoc		1748	323	33	1	25/25	88	CTGTA/CCGTA		wgs	TA/TA	OMOU01038534.1:5313-7064		TACCGTATTTTTCAGACTATAAGGCGCTTAAAATCCTGTAATTTTCTAAAAAATCGACAGTGCGCCTTATAATCCGGTGCGCCTTATGTATTAATTCTGGTTGTGCTTACTGACCTCGAACGGATTTTATGTGGTACACGGCGCTCAAAAATCTGTCAAAATGTTTTAGTACGACTTTGGCACCGCTTGATGGATTGTCGGAGCATTACGGCTACCGCAGAGTAATACTAGCCTCGCGGAGTAATACGTACTGTGCTTCAACATACCGGCGATAATATGGTGTGTGTGTGTGTGTGTATAAGGACCCCAAAATGGCACCTGTAAAGAGACATGCTTATGAAGCGGATTTCAAACTGAAGGCTATCAGTCAAGCAGTAGAACATGGAATAGAGCAGCTGC…
	Chordata	Gadiformes		Merluccius polli	Mepo		2068	431	1	1(<300)			CCGTA/		wgs	TA/	OMOZ01083527.1:20-2091		TACCGTAATCTCCGGACTATAAGCCGCAACTTTTTTCCCACGCTTTGCACCCCGCGGCTTAACCAATGACGCGGCTAATTTATGGATTTTTCCCGCTTTCACAAGCTTCATGCTGTCAAAAAACTGAGCAAAAAACACATTACGTGACGGTGCTCAGTTTTTTGGCGCCATGAAACTTTCATTAGACCAATGAAATTGCCGAACGGGTTAAACAATGTAACTAACTCAAAAGCGCGCTCAAACTTACCATCATTCTGATTACGATCACAGCCATTTTGTCACCCTCATCATGGCGAAGACACAAAGACATGCATATGATGCAGCTTTCAAGTTGAAGGCGATCGATCTGGCCGTTGGAAAGGGAAATAGAGCTGCTGCACGGGAGCTTGGCCTTAATGA…
	Chordata	Gadiformes		Merluccius capensis	Meca		1703	473	1	1	26/26	92.31	CCGTA/CCGTA		wgs	TA/TA	OMPL01011733.1:5-1711		TACCGTATTTTCACGACCATAAGGCGCACCGTACTAAAAGGCGCAGTCTCAGTTATGTGTGCCATTACTGTATTTAACACACACATAAGGCGCACCGGATTATAGGGCGCGGGTTTTATATACCGGTACATATCCTCTACTACGTTTAAATACCTCTACTGCGTATTTAAAAATAGAGCGGGAGCAAAACTGAGTATGTTTGTGCTTTATTCATGTATTTATTACAAAGTATTAATCAAACCCATCGAAGTCATCATCCTCTGTTTCTGAATTAAACAGCTGCGCTAAATCAGACATGCCAGTTTCCCCTTCTTCGCTGTCAGAGTCACTTTCCGTGCCGTGCGGCTCCTCGGAAATGATGCCGGCTTTTGCGAAAGCTCGAACAACAGTGCCAGCAGA…
	Chordata	Gadiformes		Merlangius merlangus	Memel		1489	392	3	2	-		CCGTA/		wgs	TA/	OOFH01072023.1:3575-5066		TACCGTATTTTCCGCACTATAAGGCGCACTTAAAAGCCTTTAATTTTCTCAAAAGACGACGGTGCGCTTTATAATCCGGTGCGCCTTATATATGGATTAATTCGTTAATTGGTTGATCCGTACTGGTTGTACACGGTGCTCAAGGCGCTCTGTCAAAATGTTTCAGCATGAAAAACCAATAAAAACAATTTAATAACAATAAAATGTTTCACTACGACAAAGCCGCTCCGCTTGCAGTATAACGGCTACCGTAGTCAGTAAACACCGGTACTGTGCATACTCACAGTCCCACACCACGTGTGTACCGTATGTAGAATGGCACCTTCCAAGAGACACGCTTACGAAGCAGAGTTCAAGCTCAAGGCTGTCAGTCACGCAGTAGAATATGGGAATAGAGCA…
	Chordata	Gadiformes		Coryphaenoides rupestris	Coru		1485	495			-				wgs		PIJE01006404.1:124313-129641		ATGTTGCCTTTTTTTCCCTGCTCTATTCTCTCCTTCTCTGGGGTGTCAGTGAGGATACAGCTTGACATTTTTTTTCTTTTTTGGGCTCTTTTCCTGGCNGAAAGTGTTCATGCACACACCCTCATTATGGAAAACAAACGGAGAATTGCATATGATGCTGCTTTTAAGTTAAAGGCAATCGATATGGCTGTCAAAGAAGGAAATAGAGCTGCTGCACGTACCCTTGCCATCAATGAATCAATGGTGAGAAGTTGGAGACGGCAGCGTGAAGAACTGAGTCAGTGTAAAAAGACAAAAAAATCCTTCAGAGGTAATAAAAGCAGATGGCCCGAACTTGAAAACTTTCTTGAAGACTGGGTGAACACACAGAGAGCAGACGGCCGAGGTGTTTCCACCGTC…
	Chordata	Holocentriformes		Neoniphon sammara	Nesa		1374	458			-				wgs		OMKZ01052808.1:1738-6856		ATGGCACTCAGACGGAAATTTGATGTCAAATTCAAAGAGAGAGTTTTGCAGTATGCGGAAGAAAATTCAGGAGAGAAAGCGGCGAGGCACTTTGACATTGACCCGAAAAGAATAAGGGACTGGAAAAAACAAAAGGGTGAGCTGCTGTTAGCTGACAAGAGGAGAGCACGACTAACTGGAGGTGGGAGGAAGAAAGTTAGCATGGAGCTAGAGAGAAGGCTTTCAGAGTGGATTTACTCGATGCGGGACAAACATAAACAAGTATCAAGAAAAATGATAAAAAATAAAGCACTGGAGATCTACCCTTCAGTGAGTGATGGAGGCAAGATGTTTGTGGCTAGCAGGGGTTGGCTAGAAAAATTTCTACAGCGCAATGACCTCTCACTTCATCGTCGCACC…
	Chordata	Holocentriformes		Myripristis jacobus	Myja		1305	432			-				wgs		OMLB01027615.1:2024-4350		ATGGAACCCACACGAAGAAGTTCGTATGATGCCAGTTTTAAGTTGAAGGCCATCGATGTCGCTATACAGGAAGGAAACCGCGCTGCTGCTCGGAAGCTAAGCGTCAATGAGTCTATGGTGAGACGCTGGAGGAGGCAGCGGGAAGAGCTTATGCAATGCCCGAAGTCGAGGAAAGCTTTCAGGGGACATAAAAGCAGGTGTCCAGAGCTTGAAAATGTCCTGGAGGACTGGGTGAACACGCAGAGAGCAGGTGGCCGTGGTGTATCCACTGTACAGATCCGACTTAAAGCCAAAACCATCGCCCGCGAAATGGAAATTGAAGATTTCAAAGCGGGGCCGTCATGGTGTTTCAGATTTATGAAGCGCAAGAACCTGTCCATCAGGACACGGACCACTCTC…
	Chordata	Osteoglossiformes		Scleropages formosus	Scfo-PasserC-ray-finned fishes		1924	321	8	2	25/25	73.01	CCGTG/CCGTA	CCGTACTTTCCGCGCTATAGAGCGC	ref	TA/TA	LGSG01024027.1:50588-52515		TACCGTACTTTCCGCGCTATAGAGCGCACCTGACTATAAGCCTCACCACCCAAATTTCATAAAATTTAAGAAAAATTACACACATAAGCCGCACCTGACTATAAGCCGCGCCTGCCTATCAGCCGCAGGGTCACACTGAACCACGATATCTTTATGGTACACAGAAAGATGGTACATAGAAAGATTTTTTTAAATGTTTAATTACTAAACACAGCAGTAAAATGAGATAACCATACCGGCTTTTTTCCGAACAGTGCCTTAACACGGCAGTAACGCAGCAGTGAAATTACATTATAGTAACATGCCGGTTAAAAAAATAACAAGCCTACCAGCTGTTGATCGTTAGCCTTTTAAAAAAGTCATTGATCGCTCTCTTCATCTTCCTCACTAAAACCACTG…
	Chordata	Perciformes		Gasterosteus aculeatus	Gaac-PasserC-ray-finned fishes		2386	425	16	16	28/28	85.71	CCGTA/CCGTA	CCGTATTTTGCGCACGAAAAGACGCACC	ref	TA/TA	VDFI01024631.1:14371-16760		TACCGTATTTTGCGCACGAAAAGACGCACCGCATCAAAAGGCGCACCTTCAATAAATGACGTATTTTAATTATTTTTACATATATAAGGCGCATCGCATCATAAGGCGCACCTTTAATAAAACGCTTCGCATAAGGCGCTAAAGTAGAGGCTGGAGTTACGGTGCGTTATGCATCCATTAGATGCATAACGCATCCATTAGATCAGGGGTCGGGGACTTATGGCTCGCGAGTCACATGTGGCTCTTTTGACGACTGCATCTGGCTCTCAGATAAATCTTAACTTATATTCCTTAACACGATATGTAAGAAATAATTCCGCTGGAAATCACAGTGTTAAAATAACGATCACACTGTAACTTAGAGCTTTAGCTGCTTGGGCTGTTTCCGCAGAGATTTTG…		TACCGTATTTTGCGCACGAAAAGACGCACCGCATCAAAAGGCGCACCTTCAATAAATGACGTATTTTAATTATTTTTACATATATAAGGCGCATCGCATCATAAGGCGCACCTTTAATAAAACGCTTCGCATAAGGCGCTAAAGTAGAGGCTGGAGTTACGGTGCGTTATGCATCCATTAGATGCATAACGCATCCATTAGATCAGGGGTCGGGGACTTATGGCTCGCGAGTCACATGTGGCTCTTTTGACGACTGCATCTGGCTCTCAGATAAATCTTAACTTATATTCCTTAACACGATATGTAAGAAATAATTCCGCTGGAAATCACAGTGTTAAAATAACGATCACACTGTAACTTAGAGCTTTAGCTGCTTGGGCTGTTTCCGCAGAGATTTTG…
	Chordata	Cichliformes		Maylandia zebra	Maze-PasserC-ray-finned fishes		1784	434	127	30	28/28	100	CCGTA/CCGTA	CCGTATTTTCACGACCATAAGGCGCACT	ref	TA/TA	AGTA05000030.1:370409-372197		TACCGTATTTTCACGACCATAAGGCGCACTGTGCTAAAAGGCGCAGTCTCAGTTATGTGTGCCCTTACTGTATTTAACACACACATAAGGCGCACTGGACCATAGGGCGCATACAAGTACCGTATGTGTATTTAAAAATAAAGCGGGAGCAAACCTGAATTCGGTACCTTACTCACATTTCTATTGCCGGTAATCGTCATCATCAACAACACACAAGCATACAAGTGTGCGTATTTAAAAATAAAGCAGGAGCAAAACAAAGTTTGGTACTCACATTTTTATCATCAATCAAACCCATCGAAGTCCTCATCCTCTGTGTCTGAATTGAACAGCTGCACTAAATCTCCATCAAACATGCCAGGTTCACTGTCTTCACCGTCAGAGTCACTTTCCGTGCCG…		TACCGTATTTTCACGACCATAAGGCGCACTTAAAAGTCTTAGATTTTCTTCAAAAAGTGCGGCGCGCCCTATAGCGCGGTGCGCCCTATGTGTTGTAAGGAGGACGTAGTAGAGAACACCATGAGAACGTTAAAGGGTGAAGTGTGGGCGTTGATCGTATATACCGGGACAATCGCACATACCTGTATAAAAGAACAGGTATGTGCATTATGCAGGACATCGTTGTTTTAACAACCCTGAAAATGGCAAAGAGACACGCTTACGAAGCACAGTTTAAACTGAAGGCCATCAGCTACGCGGAGGAACATGGAAATCGAGCAGCGGCGAGAGAATTTAAGATTAACGAATCGATGGTTCGCAAATGGAGGAAGCTGGAAAACAAGCTCCGGCAGGTCAAGA…
	Chordata	Cichliformes		Oreochromis niloticus	Orni-PasserC-ray-finned fishes		1985	435	4	1	27/27	85.19	CCGTA/CCATA	CCATATTTACCGCACTATAAGGCACAC	ref	TA/TA	NC_031974.2:34060118-34062106		TACCATATTTACCGCACTATAAGGCACACGTAAAATCCTTAAATCTTCACAAAAATTGACAGTGTGCCTTATAATCTGGTGCGCCTTATGTATTAATTTTGGTTTGTGCTTACTGACCCCGAACCAATTTTATGTGGCACACAATGCTCAAAAATCTGTCAAAAAAATTTTTTAGTGCCACGTTTTGGAGCATTACGGTTACCGTTGCCAGGAGCCTCGCGGAGTAATACATACTGTGTTTCAACACAACATTACCATGTTGTGTGTGTATAGCGACTCCAAAATGGCACCCGCGAAGAGACACGCTTACGAAGCGGATTTTAAACTTCGAGCAATTAGATATGCAGAAGAGAATGGAAATAGAGCAGCTGCGAGACAATTGGGCATTAATAGGTCCAT…
	Chordata	Cichliformes		Pundamilia nyererei	Puny-PasserC-ray-finned fishes		1776	460	35	3	28/28	100	CCGTA/CCGTA	CCGTATTTTCACGACCATAAGGCGCACT	ref	TA/TA	NW_005187626.1:726116-727895		TACCGTATTTTCACGACCATAAGGCGCACTTAAAAGTCTTTTCTTCAAAAAGTGCGGCGCGCCCTATAGCGCGGTGCGCCCTATGTGTTGTAAGGAGGACGTAGTAGAGAACACCATGAGAACGTTAAAGGGTGAAGTGTGGGCGTTGATCGTATATACCGGGACAATCGCACATACCTGTATAAAAGAACAGGTATGTGCATTATGCAGGACATCGTTGTTTTAACAACCCTGAAAATGGCAAAGAGACACGCTTACGAAGCACAGTTTAAACTGAAGGCCATCAGCTACGCGGAGGAACATGGAAATCGAGCAGCGGCGAGAGAATTTAAGATTAACGAATCGATGGTTCGCAAATGGAGGAAGCTGGAAAACAAGCTCCGGCAGGTCAAGAAGACG…
	Chordata	Cichliformes		Neolamprologus brichardi	Nebr		732	244	DN35D						wgs		AFNY01087010.1:1-4393		ATGCAGATCAGCGACTTTCGAGGTGAACCTTCTTGGTGCTTCCATTTTATGAAAAGGCATAATCCCTCAATCCGCACAAGAACTACTGTCTCACAGCAACTGCCAAAGGCTTACAAAGAAAAGTTGGCCATTTTCCACACCTACTGCCAGAATAAGATCACTGAAAAGAAGATCCGGCCAGAACACATCCTTAACATGGATGAGGTCCCCCTCACCTTTGACATCCCCGTGAACCGTACTGTCGAGAAAACTGGCACCAGTATGGCATCTATATGCACCACAGGGAACGAGAAGTCATCCTTCACTGTAGTTCTGGGCTGTCAAGCTAATGGCCAGAAACTACCACCCATGGTAATTTTCAAGAGGCAGACTTTGCCAAAAGAAAAGTTTCCGGCCGGC…
	Chordata	Cichliformes		Haplochromis burtoni	Habu-PasserC-ray-finned fishes		1862	432	5	1	25/25	88.46	CCGTA/CCGTA	CCGTACTTTCTGGACAATAGAGCGC	ref	TA/TA	NW_005179777.1:7203-9068		TACCGTACTTTCTGGACTATAAGCCGCTACTTTTTCCCTAGGTTTTGAGCCATGAGGCTTATACAAAGGTGCGGCTATTCTGTGGATTTTTCTTCCACCACTAGGGGGACTCTAACCAGAATTAGAATAAAAAACAAGATAGATGAAAAATCAATGCAAAGAAGAATACACTACTTTTTCTTTAGCAGATAGAACACGCACAACAAATTACCAACTGGTAATTATTTTCAAATCCTCGCCCCTTCATCATGGAAACCACACTAAGAAGTTCGTATGATGCAAGTTTTAAGTTGAAGGCCATCGATCTTGCTATCCAGGAGGGAAACCGCGCTGCTGCACGCAAGCTTAGCGTCAATGAGTCTATGGGAAGACGTTGGAGGCGGCAGCGGGAAGAGCTCA…
	Chordata	Cyprinodontiformes		Xiphophorus maculatus	Xima-PasserC-ray-finned fishes		2212	390	14	1	28		CCGTA/	CCGTATTTTCCGCACTATAAGGCGCACC	ref	TA/	NC_036453.1:31469011-31471224		TACCGTAATTTTTGCCCTAAACCTAACCAAATCGTCGGGTTTTGAAGGTTCGGCAGCGGTTGCGAGAACCCTTCGTGTTAATAATCCACGTAAAACACGTAACCGTCCCAAATCGTCAACATGTGACGCTGAAGGACCCTGTCCATGCGTCGCATGGTCAGAAATCGTGAGAATTGATAGAATAGACGCTACAGTAGAGGCTGGGGTTACGTTATGCATCCATTAGATGGAACTGCGCTAAAGGGAATGTCAACAAAATAGTCAGATAAGTCAGTCAAACTTTATGAATGAATTACAAACCAGACAACTCCGATAACTCCCAAAATGAAAAAACAGCTGTATTATTATTTTCCCCGAATCAGTGACGTAGCTGTAAACTTTAAACAGCAGTTCAGCTGT…
	Chordata	Tetraodontiformes		Takifugu flavidus	Tafl-PasserC-ray-finned fishes		2116	292	126	3(<300)	28/28	92.83	CCGTA/CCGTA	CCGTATTTTCACAACCATAAGGCGCGCC	wgs	TA/TA	AOOT01004698.1:2832-4951		TACCGTATTTTCACGACCATAAGGCGCACCTAAAAGCCTAGAATTTTCTAAAAAATCGACGGTGCGCCTTTTAGCCCGGAGCGCCTTTTGTATGGATTACGGTAATCGCGGCTAACGTAGTCAGTGGGCGTGGCCGAAGTAACAGCAGTAAGAGCGATAAATAGGAGTTCCAGTCGGGTCCCAAACCATTTCTGTCTGTAAAGACCCCAAAATGGCTCCTTCCAAGAGACACGCTTACGACGCAGAGTTCAAACTGAAGGCTATCAGTCACGCGGTCGAACATGGAAATAGAGCAGCGGCAAGAGAATTCAACGTTAACGAGTCAATGGTGCGGAAGTGGAGGAAGCAACAGGACGACCTGCGCCAGGTAAAGAAAACTCAACGGAGCTTCTGGGGAAA…
	Chordata	Cyprinodontiformes		Poecilia formosa	Pofo-PasserC-ray-finned fishes		1638	418	2	1	19/19	57.89	CGGTA/CGGTA	CGGTAGTTT	ref	TA/TA	JAAVVQ010001785.1:19512193-19513830		TACGGTATATTAGCAAGAATGAAAGGCTAAATATGAAATAATATAAAGTTGTAAGTAACCAGTAATATGAAACCTGTTTGACTTGCGTTGGACCATGCGGCTTATGCGAAGGTGCGACTTTTCTGTGTGTTTTTCTTTGACCGCCAGGGGGCTCTTTAGCAGGAAGTGAATCATAGGACGTCGAAGTTGGAAATCAAAGAAGAAAGCTCCGGTTTTCATTTAGCACAAACACGAGCTAGCAACAGGCACAAAGGAGCTTTTCTTTCAAACTCATACCCCTTCATTATGGAAATCACACGAAGAACTTCATATGATGCTGCTTTTAAGTTGAAGGCTATCGACCTGGCAGTACTGGAGGGAAATAGAGCCGCTGCACTTAAACTCGGCGTGAATGAATCA…
	Chordata	Beloniformes		Oryzias latipes	Orla-PasserC-ray-finned fishes		2078	427	4	1	25/25	88.46	CCGTA/CCGTA	CCGTAAATTCCGGATTACAAGCCGC	ref	TA/TA	BAAF04070946.1:5430-7511		TACCGTAAATTCCGGATTACAAGCCGCTACTTTTTTTCTACACTTTTAACACGGCGGCTTGTAATATGGGGCGGCTTTTTTATTTATTTTTTCAGTGGCGGGAAAAACATCGACCAATAAAATGAATGAGTAGTTCAGAGGTCCAATGAAATTGTATGATTAATCACAACTTCCGTTCTAATTTTTCGCGGCGGGAAAAATATGTTCCCCAGTAACAGTCGACCAATAATGAATGAGTTGTTCAAAGGGGTCCAATGAAATTGTATGATTACGGTAATCACTTCCATAATATTACATTCAGTCGTTACTAACCCTCATCAACATGGAGAATACGAGAAGAAAAGCGTATGATGCAGCTTTTAAGTTAAAAGCGATCGCTGTGGCAGTGAAAGAAGGAAA…
	Chordata	Tetraodontiformes		Takifugu rubripes	Taru-PasserC-ray-finned fishes		1500	416	10	0	25/		CCATA/	CCATAATTTCCAGACTATAAGCCGC	ref	TA/	NC_042291.1		TACCGTATTTTCCGCACTATATGGCGCACTTAAAAGTCTTTAATTTTCTCAAAAAACGGCAGTGCGCCTTATAATCCGGCGCGCCTTATATGTGGATTAATTCTGGTTGTGCCTACTGACCTCAAAGCGATTGTGTGCAACACGGCGCACTGCTTCCAGCATTACGGGATCCGTAGTCAGGCGCGTCGCGGAGTAATACATACTGTACTTTACCATAATATTACCGGTACAGTGTGTGTAAAAGGACCCCAAAATGGCACCTGTCAAAAGACACGCTTACGAAGCAGACTTCAAACTTAAGGCTATCAGTCACGCAGTAGAACATGGGAACAGAGCAGCTGCGAGAGAATTCAACATTAATGAATCAATGGTACGGAAGTGGAGGAAGCACGAAGATGA…
	Chordata	Tetraodontiformes		Tetraodon nigroviridis	Teni-PasserC-ray-finned fishes		1601	368	2	1	25/		CCGTA/ACCGA	CCGTATTTACTTGCTTATAAGTCGA	wgs	TA/TA	CAAE01007504.1:42779-44381		TACCGTATTTACTTGCTTATAAGTCGACTCGTTTATAAGACGACCCCCCACTTCACTTGGGAGATCGTCGGTATTCTGTTTAGACCCGTTTATAAGACAGTAGGAAGGAAACCAGGTAACCAGAGAAAAGTGAAAACAAATAGAAATTAATAGATACTTAATTTTTGGTTTCGTATATTTCGATTTCATATTAGAGGGAGAAAAATAGAAAAGTGCAAAGAAGAAATAAATGAATAAATCCAAACTTGCTGTTCAAGCGTTTAATGGAATCTGGATGGAAATGGAATACTGTATGAGAAATATTCATGTTTAAAACATGAAACATACAACACAAACAACAATGTCATGCACGCAACTTATCGAAACACATTTCAGTGCATTTCAGAAATTCAAAAGACC…
	Chordata	Cichliformes		Amphilophus citrinellus	Amci-PasserC-ray-finned fishes		1922	287	8	2(<300)	27/27	81.48	CCGTA/CTGTA	CCGTATTTTTCGGGCTATAAGGAGCAC	wgs	TA/TA	CCOE01001708.1:270548-272473		TACCGTATTTTTCGGGCTATAAGGAGCACTTAAAATCCTGAAATTTCCTCAAAAATCAGCAGTGCACCTTATAATCCGGTGCGCCTTATGTATAAATTCTTCTTGTGCTTACTGACCTTGAAACAGTGGCGGCGCCATGGGGGCGCTAGGGGGTGCTATAACTCCCCCTGGAAAAGTCATAGCACCCCTGTAGCACCCCCAAGAAACTAGCTTGTGTCTGTGTGTGTTAAG-ACCTGAGAGAACACATAATCCTTCATATCA------CCCTCAGTAAAATGCTTGCCCCCCCCCCCCTTAGCAC----CTGCAGAAAAATATTTCTGGAGCCACCACTGCTTTGAAACAATTTTATGTGGTACACTGT-GCTCAAA-------AATCTGTCAAAATGT…
	Chordata	Gobiiformes		Boleophthalmus pectinirostris	Bope-PasserC-ray-finned fishes		1849	432	7	1	19/19	94.74	CCGTA/TCGTA	CCGTATTTTCTGGACGAAAGAGCGC	ref	TA/TA	NW_018361464.1:7651187-7653039		TACCGTATTTTCTGGACGAAAGAGCGCACCTGTATAAAAGCCGCATCCGCTCTGTTTTTAAAAATAACGATATACAAGCCGCACCAGGCTATAAGCCGCAGATATCTATGTTGAAAAATTTGATATTTACTGCATGTACAGAACGATTTTGTACTGTAAATGTACATGTATGTACCTGAACAGATTCTTTAAACAGTGCCTTTTAACACGGCAACAACTTTGCTAATTAAAACGGAACAGAACCAAGAGAAAATAACCGGTATTTATTTACCTTAATTTCTCTTGTGTTTGAAACCACAAGTCACTTTAATCATCTTCGCTGAAACCCATGAAGTCCTCTTCTTCAGTTTCGGAGTTGAACAGCCTCAGAAGCGCTTCGTCACATCTGTCTCCATCAGT…
	Chordata	Syngnathiformes		Hippocampus comes	Hico-PasserC-ray-finned fishes		3544	431	34	1	25/25	80	CCGTA/CCGTA	CCGTAAATTCCGGATTACAAGCCGC	ref	TA/TA	NW_017804875.1:684474-688021		TACCGTAAATTCCGGATTACAAGCCGCTACTTTTTTTTCCACACTTTCAACACTGCGGCGTGTAATGTGAAGCGGCTTTTTAATTTTTTTTTTTCCATCGCGGGAAAAACATGGACCAACAAAATGAATGAGTCGTTCAGTGAGGTCCAATGAGATTGTATGACTAATCACAACTTCCGCTCTTTTCGCCGTCGCGGGAAAAATGTGTTACCTGGTAACAGTCGACCAATAAAATGAATGAATAGTACACAGGGGTTCAATGAAATTGTATGATTACCGGTAATCACACAACTTCCTTATTTCAGTCTTTCCTCTAACCCTGATCAACATGGAGAATACCAGACGAAAAGCATATGATGCAGCTTTTAAACTAGAAGCGATCACTCTGGCAGTTAAAGA…
	Chordata	Cyprinodontiformes		Kryptolebias marmoratus	Krma-PasserC-ray-finned fishes		1619	445	1	0	25/		CCGTA/	CCGTATGTTTCGGACTATAAGTCGC	ref	TA/	LWHD02000004.1:20280485-20282105		TACCGTATGTTTCGGACTATAAGTCGCTACTTTTCCCCCCGCTGTAAACCATGCGGCTTATACGAAGGTGCGTCTTTTCTGTGGATTTTTCTTTACCCGCCAGGAGGCTCTTTACCAGGAAGTGAGTCACGGGACGTCAAAGTTGGAAATCAAAGAAGAAAGCGCCAATTTTCCTATAGCACAAGCTAGCAGCAGGCACGAAGGAGAAATTCTTTCAAACTCATACCCCCTCATCATGGAAACCACACGAAGAAGTTCATATGATGCCGCTTTTAAGTTGAAGGCCATCGACCTGGCAGCACAGGAGGGAAATAGAGCCGCTGCACGTAAGCTCGGCGTGAATGAATCCATGGTTCGCTGTTGGAGACGGCAGCGGGAAGAACTCATTGAATGCCAAAA…
	Chordata	Labriformes		Labrus bergylta	Labe-PasserC-ray-finned fishes		1850	393	19	2	22/22	95.45	CCGTA/CCGTA	CCGTATTGGCCCGAATATAAGA	ref	TA/TA	NW_018114421.1:587671-589524		TACCGTATTGGTCCGAATATAAGAAGACCCTGATTATAAGACGACCCCCGTTTTTCAACACTCACATTTAGAAAAAAAGATTTGCAGACCAGATCTTGTTTTTATAAAGAACTTCATTTTATTTGAAAATAACAATATTAAAAACACGTTGAATTACGGCACTTTTCAAAACAAAGTGTTTCACAAGGGGTGAACAATGTACAGTATGATTCAAAATTAAAATCGATTAACAAATATTATATATTATCAACATGTTTTAACATTTTTAAATAACAGGAAATACAGGCAACATTAACATAACTAAACTGCTAAACTAAAACTCGCCAAACTTCTCCGATGTCTCCTATTCCTCGCAAACGTCCTCCGCCCCGCTGTGTTCGCTCTCACTCTCACTGTCAT…
	Chordata	Synbranchiformes		Miichthys miiuy	Mimi-PasserC-ray-finned fishes		1566	169	2	1(<300)	26/26	88.46	CCGTA/CCGTA	CCGTATTTTTCAGGCTATAAAGCGCA	wgs	TA/TA	JXSJ01000971.1:3341-4906		TACCGTATTATTCGGGCTATAAGGCGCATTTAAAATCATTACATTTTCTCAAAAATCAACAGTGCGCCTTATAATCCAGTGCGCCTTATGTGTTTCTGGTTGTGTTTACTAACCTCAAACCGATTTTATGTGGTACTCATTACGGCTACCGTAGTCAGGAGCCTCGCGACCTGCACCAAGTAAAGAAGAACAAAAAGAGTTTCCGAGGGAACAAAGCGAGATGGCCACAGTTAGAGGACAAAATTGAAGAGTGGGTTATTGAACAGAGAACAGCAGGTAGAAGCGTCTCTACAGTCTCTATTCGACTCAAGGCAACAGCGCTAGCTTGTGACATCAAGATTAACGACTTTCAAGGAGGTCTTTCTTGGTGCTTTCGTTTTATGAAAAGGCGTAATCTCT…
	Chordata	Synbranchiformes		Monopterus albus	Moal-PasserC-ray-finned fishes		1473	142	18	1(<300)	28/28	89.29	CCGTA/CCATA	CCGTATTTTGCGCACCATAAGGCGCACC	ref	TA/TA	NW_018127932.1:4315434-4316906		TACCGTATTTTGCGCACCATAAGGCGCACCAGATTATAAGGCGCAGTCTCAATTACGGGGTCTATTTCTGTACTTAACCCATACATAAGGCGCACCGTATTATAAGGCGCATGCTAAAACGTAACGGAAGCAAAACAGTGAGTTTAGTTGAACTTTATTCTATTTAACAATACACACATTTTTTAATCAATCTTCTCCCACAAATCCATCAAAGTCCTCATCTTCTGTCTCTGAATTGAACAGCTGGGCAATTTCGCCATCAAACATGCCGGGTTCCCTCTCATCATTGTCGGAGTCAGTCACGTTGCCAGGTGGCTGTTCAGCAATGATGCCGGCTTTCGCGAAAGCTCGGACAACAGTTACAGCAGATATCTTAGCCCAGGCATCCACAATCCATTC…
	Chordata	Cyprinodontiformes		Nothobranchius furzeri	Nofu-PasserC-ray-finned fishes		2346	399	24	1	23/23	100	CCGTA/CCGTA	CCGTATTTTCCGCACCATAAGGC	ref	TA/TA	JNBZ01235325.1:2071-4416		TACCGTATTTTCCGCACCATAAGGCTCACCTGATTATAGGGCGCACCCAGCAAAGCAAACGAGCGTCCCGGTCGGCACAATTAAGGCAAATTGGGCAATTAGATCAAAGTCAAACATTACTCCACTCATTATCTATACTAAAAAATAAATTTCTCATTATAAAAATAACATTTAGTCCCAATTTAATGCAGGGGTGCTTTTAGCAGCAAGAATGCAGATTTAAACTCTGGTAACGGCATGACTGACTGAACGCAGCGCTAAGCCCCTCTTACCGCTGCAGGACAGAGGAGCCGAGTCGGCCGGAGATAAAGCATCATGTGTGGCTGTAATGACCCGGGAGCCGAGCAGAGAAGTCTTACTCCACCTAGTAGTGCGTAATTGGTACAATAAACCAAACGA…
	Chordata	Gobiiformes		Periophthalmus magnuspinnatus	Pema-PasserC-ray-finned fishes		1829	291	5	1(<300)	28/28	92.86	CCGTA/CCGTA	CCGTATTTTCTGCACTATAAGGCGCA	ref	TA/TA	NC_047138.1:18167654-18169486		TACCGTATTTTCTGCACTATAAGGCGCACCTTATATATGGATCAATATTGGCTAATTATGACTACCGTATAGTAATAGTAATAGCGAGAATAACGGTAAAGAGGAATTCTAGTCCCACACCACTTTTGTGTGTATAAAGACCCCAAAATGGCACATTTCAAGAGACACGCTTATGACGCAGAGTTCAAACTCAAAGCTATCAGTCACGCAGTAGAACATGGGAATAGAGCAGCAGCGAGAGAATTCAACATTAACGAGTCAATGGTACGAAAGTGGAGGAAGCAACAAAATGAGCTGCGTCAAGTAAAAAAGACTAAAAAGAGTTTCCGAGGGAACGAAGCGAGATGGCCACAGTTGGAGGACAAACTCGAACAGTGGGTTGTTGAACAGACAGCAGCA…
	Chordata	Cypriniformes		Pimephales promelas	Pipr-PasserC-ray-finned fishes		1819	474	1	1	18/18	100	CCGTA/CCGTA	CCGTAATTTCCGGACTATAAGCCGCA	ref	TA/TA	JNCD01000678.1:67201-69023		TACCGTAATTTCCGGACTATTGAATGCACCTGAATATAAGCCGCACCCTCTGAAAAAATTATTTAACATAAATAAGCCGCACATGTCTATTGTCGCAGGTGCCTACCGATACATTGAAACAAAAGTACTTTACACAGGCTTTAACGAAACACGACTTGTAACAAAAATAAATAGGCTTTAACGAAACACGACTTAAAAAATAAAAAAATAGCAGTAAACAGTAGCCTACCAAGAAAGTCATTGGTCACTATCTTCCTCCTCCTGTGCACTGAAACCATCGAAGTCTTCTCCTTCGGTGTCAGAGTTGAATAGCCTCAGAATTGCTTCATCCGATGTTGGATTGTTTTCATTGTCGCTCTCGTCACTTTCATCTGGAGGCAAATCCCCCGCTGAGCCCTC…
	Chordata	Cyprinodontiformes		Poecilia reticulata	Pore-PasserC-ray-finned fishes		1651	418	1	1	19/19	77.78	CGGTA/CGGTA	CGGTAGTTT	ref	TA/TA	NC_024341.1:18060524-18062178		TACGGTATATTGGCAAGAATGAAAGGCTAAATATGAAATGATATTAAGTTGTAAGTAACCAGTAATATGAAACCTGTTTGACTTGCGTTGGACCATGCGGCTTATGCGAAGGTGCGTCCTTTCTGTGTGTTTTTCTTTGACCGCCAGGGGGCTCTTTAGCAGGAAGTGAATCATAGGACGTCAAAGTTGGAAATCAAAGAAGAAAGCTCCGGRTTTTCATTTAGCACAAACACAAGCTAGCAGCAGGCACRAAGGAGCTTTTCTTTCAAACTCATACCCCTTCATTATGGAAATCACACGAAGAACTTCATATAATGCCGCTTTTAAGTTGAAGGCTATCGACATCGCAGTAAGGGAGGGAAATAGAGCCGCTGCACTTAAATTTGGCGTGAATGAATC…
	Chordata	Pleuronectiformes		Pseudopleuronectes yokohamae	Psyo-PasserC-ray-finned fishes		1500	416	13	1	27		CCGTA/	CCGTATTTTCCGCACTATATGGCGC	wgs	TA/	BBOV01106871.1:329-1830		TACCGTATTTTCCGCACTATATGGCGCACTTAAAAGTCTTTAATTTTCTCAAAAAACGGCAGTGCGCCTTATAATCCGGCGCGCCTTATATGTGGATTAATTCTGGTTGTGCCTACTGACCTCAAAGCGATTGTGTGCAACACGGCGCACTGCTTCCAGCATTACGGGATCCGTAGTCAGGCGCGTCGCGGAGTAATACATACTGTACTTTACCATAATATTACCGGTACAGTGTGTGTAAAAGGACCCCAAAATGGCACCTGTCAAAAGACACGCTTACGAAGCAGACTTCAAACTTAAGGCTATCAGTCACGCAGTAGAACATGGGAACAGAGCAGCTGCGAGAGAATTCAACATTAATGAATCAATGGTACGGAAGTGGAGGAAGCACGAAGATGA…
	Chordata	Salmoniformes		Salmo salar	Sasa-PasserC-ray-finned fishes		1981	127	124	1(<300)	18/18	100	CCGTA/CCGTA	CCGTAATTTCCGGACTATAAGCCGCA	ref	TA/TA	AGKD04000069.1:926341-928325		TACCGTAATTTCCGGACTATAAGCCGCAACTTTTTTCCCACGCTTTGAACCTCGCGGCTTAAACAATGACGCGGCTAATATATGGATTTTTCCCGCTTTCAATTTTTTTTTCTCCAAAAAAACACATTCTGTGACGTGCTCAGTTTTTTGGCGGCATGAAGCTTTCATTAGACCAATGAAATTGCCGAACGGGTTAAGGTCAAACAACTTTTTTTTTACTGTTTAGATTAAATCGAGCGCTCTCAAACTTCCCATCATTCTGATTACGGTAGTCATTTTGTCACCCTCATCATGGCAAAGACACGGAGAAATGCATATGATGCAGCTTTCAAGTTGAAGGTGATTGATCTGGCTGTTGGAAAAGGAAATAGAGCTGCTGTACGGGAGCTTGGTCTTAAT…
	Chordata	Perciformes		Stegastes partitus	Stpa-PasserC-ray-finned fishes		1886	331	2	1	23/23	91.3	CCGTA/CCGTA	CCGTATTGACCCGAATATAGGAC	ref	TA/TA	NW_007577817.1:1005398-1007287		TACCGTATTGGCCCGAATATAAGACAAGGTTTTTTTTTGTTGAAAACAATGTGAAAATGTGGGGTCGTCTTATAATCGGGGTCTAGCCATTTACTCAAGCTGTCAGTTGTCTGGAGTCGCTGGACGAACGCAGCAGCAGAGGGCGCCAGTTTTTTTTTTAAAGCCAATGACCTCACTGTGGCTGGGGTCATCTTTCTTTCACAGCAGAGAAGAAGTGATAAGAGATGAAAAAATGGAGAGTTGCGGGCCAGAACGGAGTGGACAAGTTTGCAGACTTTTAAGGCAGAGTTATGACGCTAATTTTAAGATAATGGTGGTCAACGAAGCAGAGGCATCAAATAACTGTTAGGCTGCCAAGAAATACGGAGTTACGGAGTGTAATGTCCGAAGATGGCGCGT…
	Chordata	Cyprinodontiformes		Xiphophorus couchianus	Xico-PasserC-ray-finned fishes		2035	428	14	4	25		CCGTA/	CCGTATTTTCCACACTATAAGGCGC	ref	TA/	NC_040240.1:947461-949389		TACCGTATTTTCCGCACTATAAGGCGCATGTAAAAACCTTCAATTTTCTCAAAAGCCGACAGTGCGCCTTAAAATCCGGTGCGCCATATATATGGACCAATATTCAGCCGGAACTACGGTAAGCAGCCGCCGACTTCATTTTCCCCGTAGAAGAAGAAGCGCGCGGTGCATTCTGGGATATATGACTGAGCGAAGCTTGCCATTTCCATTTGTATTTGTGTAAAGACCCCAAAATGGCTCCTAAGAAAAGACACGCTTACGAGGCAGAGTTCAAACTCAAGGCAATCAGTCACGCAAAAGAACATGGGAATAGAGCAGCAGCGAGAGAATTTAATATTAATGAATCAATGGTGCGGAAGTGGAGGAAGCAAGAAGATGACCTGCGCCAAGTAAAAAAGA…
	Chordata	Cyprinodontiformes		Xiphophorus helleri	Xihe-PasserC-ray-finned fishes		1779	428	13	3	25		CCGTA/	CCGTATTTTCCACACTATAAGGCGC	ref	TA/	NC_045677.1:3131038-3132805		TACCGTATTTTCCGCACTATAAGGCGCACGTAAAAACCTTCAATTTTCTCAAAAGCCGACAGTGCGCCTTAAAATCCGGTGCGCCATATATATGGACCAATATTGAGCCGGAACTACGGTAAGCAGCCGCCGACTTCATTTTCCCCGTAGAAGAAGAAGCGCGCGGTGCATTCTGGGATATATGACTGAGCAAAGTGTGCCATTTCCATTTGTATTTGTGTAAAGACCCCAAAATGGCTCCTAAGAAAAGACACGCTTACGAGGCAGAGTTCAAACTCAAGGCAATCAGTCACGCAAAAGAACATGGGAATAGAGCAGCAGCGAGAGAATTTAATATTAATGAATCAATGGTGCGGAAGTGGAGGAAGCAAGAAGATGACCTGCGCCAAGTAAAAAAGA…
	Chordata	Cyprinodontiformes		Fundulus heteroclitus	Fuhe-PasserC-ray-finned fishes		2048	427	8	5	28/28	92.86	CCGTA/CCGTA	CCGTATTTTCCGCACTATAAGGCGCACC	ref	TA/TA	NC_046366.1:28625336-28627392		TACCGTATTTTCCGCACTATAAGGTGCACCGGATTATAAGGCGCACCTTCAATGAATGGCCTATTTTAAAACTTTGTCCACATATAAGGCGCACTGCATTATAAGGCGCATAGAATAGACGCTACAGTAGAGGCTGGGGTTACGTTCTGCATTCACTAGATGGAGCTGCGCTAAAGGGAATGTCAACAAAACAGTCAGATAGGTCAGTCAAACTTTATTTATAGTTTACAAACCAGCATTCTGACAAATCCGTTTACTCCCAACATGAATGAACAGCTGTTTTATGTGATGTGGTATTTCGTTTATCTTTTAACAACAGCAGCACAATATGTAGTGCAACATTTATATCACATAGTGGAGGGGAACTTTTCCTGGATTCAATAAACACGTAAAGAACAG…
	Chordata	Cyprinodontiformes		Cyprinodon variegatus	Cyva-PasserC-ray-finned fishes		1780	392	2	1	19/19	100	CCGTA/CCGTA	CCGTATTTTCCCGACTATAAGCCGC	ref	TA/GA	>JPKM01054600.1:15692-17475		GACCGTATTTTCCCGACTATAAGCCGCTACTTTTTCCTAAAGCTTGGAACCATGCGGTTTATAATGTGGTGCGGCTTTTCTGTGGATTTTTCGCAACCCGCCAGCGGGCGCTTTAGCAGAACGTAAAAAAAAAACGAGACGGTAGGGAAGTCAAAGTTGGAAATCAAAGAAGAAGATAGCGCTAATTTTTATTTAGCACATGTAAGCAGCAGGCACGACGGAGAATTTTGTTCAAAGCCATACCCACTCATCATGGAAACCACATGAAGAAGTTCGTATGATGCCGCTTTTAAGTTGAAGGCCATCGATCTGGCAGTACAGGAAGGAAATAGAGCTGCCGCACGTAAACTTGACGTGAATGAATCCATGGTTCGGCGCTGGAGACGGCAGCGGGAAGAA…
	Chordata	Perciformes		Dicentrarchus labrax	Dila-PasserC-ray-finned fishes		1595	428	3	2	26		CCGTA/	ACCGTATTTTCCGCACTATAGGGCGCA	ref	TA/	CBXY010029822.1:2828-4424		TACCGTATTTTCCGCACTATAGGGCGCACTGGATTATAAGGCGCACTGTCAATGAATGGTCTATTGTCGAACTTTTTTCATATATAAAGCGCACCGGACTATAGGGCGCATTAAGCCAAACAAAACAGTCAGATAAGTCAGTCAAACTTTATTAAACACGTTCACAATAACTCCCAAACTTGTTCAGTTGTAACACATAAAAAAAGACAACCTGATACTGCTAAATCAAACGTTAGCGTATTCACAATAACTCTCAAAATTGTTCAGTTATAACACGTAAAATATAACACAATACACTCTCTTTTTCAGTTCATTCCTCGTCCACAAATCCCTCAAATTCTTCATCTTCAGTGTCCGAGTTTAACAGTTGGGCGATTACGGCATCCAGCATGCCCGGAT…
	Chordata	Percopsiformes		Percopsis transmontana	Petr		1023	341			-				wgs		OMKH01051520.1:3562-8674		ATGGCACAGACACGGAGACATGCATATGATGCATCTTTCAAGTTGAAGGTGATCGATCTGGCTGTTGAAAAAGGAAATACAGCTGCTGCACGGGAGCTTGGCCTTAATGAGTCGATGGTAAGACATTGGAAACAGCAGTGTGAAGAACTGACTCGGTGCAAAAAGACAACAAAAGCTTTCAGAGGGAAGAAAAGCAGATGGCCCGAATTAGAAAATGAGCTCGAAGACTGGGTCAACACACAGAGAGCAGACGGCCGAGGTGTTTCAACTGTGCAGATCCGACTAAAAGCCAAAACAATTGCCACCGCAATGAAGTTTGAGGATTTTGCAGGTGGACCATCGTGGTGTCTCAGATTTATGAGACGTAAAGGCCTGTCCATCAGGGTAAGGACGAGTCTG…
	Chordata	Polymixiiformes		Polymixia japonica	Poja		858	286			-				wgs		OMKK01046474.1:1-3260		ATGGATGAAGTGCCTCTGTCCTTTGACCTGCCTCTCACAAGGACTGTTAACAAGAAAGGTGAATCGTCCATCACGCTGAGAACAACTGGCCATGAGAGAACAAATTTCACTTGTGTTCTGGGCTGCACAGCATCCGGACTAAAGCTTCCACCGATGGTGATTTTTAAACGGATGACTATGCCAAAAGAAAAATTCCCGAAAGACATCTCCGTAAAAGTCAACCAGAAAGGGTGGATGATGGAAAGCGTAATGAAGGAATGGCTGAAGGAGTGCTATGGCAAGCGACCTGGGGGATTTTTTCACCAAAAAAAAGCATTGCTCGTTTTGGACAGCATGAGGGCCCATATAACAGATTCTGTGAAAGCAGCCATCAAGAGCACAAACTCAATTCCAGCTGTG…
	Chordata	Siluriformes		Ictalurus punctatus	Icpu-PasserC-ray-finned fishes		1785	503	11	1	14/14	71.43	CAGTA/CCGTA	CCGTAATTTCCGGA	ref	TA/TA	NC_030421.1:17942378-17944166		TACCGTAATTTCCGGACTATAAGCGCTACTTTTTTTTTCACACGCTTTGAACACTGCGGCTTAAACAATGATGCGGCTAATTTATGGATTTTTACGGGCTAACGAGCTTCATGCCGCCAAAACATTTAGCCTCGTCACATCGGACCAATGAAATAACCAGGTCACAGTGGACCAATGAAACTGTTCGAATTACATCAAACGCACTCACCCTAAATTCTTCAGATCAGTCATATGGGCTTCACGCACACACCCTCTTCATGGAAAATACACGAAGAAATGCGTATGATGCAGCTTTCAAGTTAAAGGCGATCGATCTGGCTGTCGAAGACGGAAACAGAGCTGCTGCACGTAAACTTGGCATCAATGAATCGATGGTGAGACGTTGGAGACGGCAGCGTG…
	Chordata	Siluriformes		Tachysurus fulvidraco	Tafu		918	306			-				wgs		REGT01000189.1:4110-9369		ATGAAAAAACGTAATCTCTCCATCCGCACACAAACTACCGTCTCGCATCAACTGCCAAAAGATTACAAAGAAAAGCTGGTCACTTTCCGCGCATACTGCAAAAAGAAGATCACTGAAAAGAAGATCCGGCCAGAGCACATCACCAACATGGACGAGGTTCCACTCACCTTTGCTATTCCAGTGAACCGCACTGTGGAGAAAACGGGGACACGTATGGTGTCTGTACGCACCACAGGGAATGAGACGTCATCCTCCACTGTAGTTCTCGCCTGCCAGGCTAATGGCCAGAAACTTCCACCCATGGTTATTTTCAAGAGGAAGACCTTGCCAAAAGAAAACCTTACAGCCGGCGTTGTCATCAAAGCTAACCCAAAGGGATGGATGGATGAGGAAAAGATG…
	Chordata	Stylephoriformes		Stylephorus chordatus	Stch		1110	370			-				wgs		OMPB01124294.1:1-2996		ATGGTACGGAAATGGAGGAAGCAGGAAGAAGACCTGCGCCAAGTAAAGAAGACTAAAAAGAGTTTGCGAGGGCACAAAGCGAGATGGCCACAGTTGGAGGACCAACTCGAACAGTGGGTTGTTGAACAGAGAGCAGCAAGTAGAAGCGTCTCTACAGTCACTGTCCGAATGAAGGCAACAGCGCTAGCACAGGACATGAACATCAATGACTTTCGAGGCGGTCCTTCTTGGTGCTTTCGTTTTATGAGAAGACGTAATCTCTCCATCCGCACACGAACTACCGTCTCGCAGCAACTGCCAAAAGATTACCAAGAAAAGCTGGCCACTTTCCGCGCATACTGCAAAAACAAGATCACTGAAAAGAAGATCCGGCCAGAGCACATCATCAACATGGACGAG…
	Chordata	Zeiformes		Cyttopsis rosea	Cyro		489	163			-				wgs		OMKR01100901.1:1-3158		ATGGTCATTTTCAAGAGGAAGTCTTTGCCAAAAGAAAAGTTTCCAGCCGGCGTCATCATCAAAGCTAACCCGAAGGGCTGGATGGACGAGGAAAAGATGAGTGAGTGGCTGAGAGAAATTTACGTCAAGAGACCGGATGGCTTTTTCCACAAATCTCCGTCCCTATTGATCTGCGACTCCATGCGCGCCCATCTCACCGATGCTGTCAAAAACCAAGTGAAGCAAACTAATTCGGAGCTTGCAATCATTCCGGGTGGATTAACTAAAGAACTCCAGCCGCTAGATATTGGTGTCAACAGGGCGTTCAAAGTTAAACTGCGAGCTGCATGGGAGCAGTGGATGACAGAAGGCGAACACACATTCACCAAGACAGGGAGACAGCGCCGGGCGACTTACGCT…
	Chordata	Zeiformes		Zeus faber	Zefa		1182	394			-				wgs		OOFI01121782.1:1820-5020		ATGGTGAGACGTTGGTGGTGGCAGCGGGAAGAGCTCATGCAATGCCAAAAGTCGAGAAAAGCTTTCAGAGGACATAAAAGCAGGTGGCCTGAACTTGAAAATGTCCTGGAGGACTGGGTGAACACACAGAGAGCAGGTGGCCGAGGTGTATCCACTGTACAGATCCGACTGAAAGCTAAAACAATCGCCCGCGAAATGAATATTGAAGATTTCAAAGCTGGGCCGTCATGGTGTTTCAGATTTATGAGACGTAAAAACCTGTCCATCAGGGCACGGACCACTCTCTGTCAGCAACTCCCCCCTGACTATCAGGAAAAAGTTGAAAACTTCCACAAATTCGTTGAAACAAAGATACAAGAACACTCCATCGTACCAGACGACATCATAAATATGGATGAA…
	Chordata	Osmeriformes		Protosalanx chinensis	Prch		1704	258	4	1	19/19	94.74	CCGTA/CCGTA		wgs	TA/TA	JAAIVE010000030.1:519187-524428		TACCGTATTTTCTGCACTATAGGGCGCACTGGATTATAAGGCGCACTGTCAATGAATGGTCTATTTTCGATCTTTTTTTATATACCGGACTATAAGGCGCATTAAGCTGGGAAAAAAACTGTCTGATAAAGTCAATCGATCAAACTTTATTAAACCGATGAGAAAAATGAGCATATTCACAATAACTACCAACCAGTTGTAACACGTAAAATACAACACAATACAGTCACTTTTTCAGTTTATTCCTCGTCCACAAATCCTTCAAATTCTTCATCTTCAGTGTCCGAGTTTAACAGTTGGGCGATTGTGGCATCCAACATGCACGAATTCTTCTCGTCATTATCCGAGTTAGTGTCGTTGCTGTTAGCTGGCAGATCAGTGATGATTCCGGCCTTTGTG…
	Chordata	Trachichthyiformes		Gephyroberyx darwinii	Geda		1884	258	1	1	28/28	92.86	CCGTA/CCGTA		wgs	TA/TA	CABFOQ010046292.1:4740-7561		TACCGTATTTTCCGCACTATAGGGCGCACTGGATTATAAGGCGCACTGTCAATGAATGGTCTATTTTCGATCTTTTTTCATATATAAAGCGCACCGGACTATAAGGCGCATTAAGCGAAACAAACCAGTCAGATAAGTCAGTCAGTCAAACTTTATTAAACGTGTTCACAATAACTCTCAACATTGTTCAAACGTTAATGAGCGTATTCACAATAACTCCCAACCTTGTTCAGTTGAAACACGTAAAAAAAACAGTCTGATACCGCTAAATCAAACGTTAGCGTATTCACAATAACTCTCAAAATTGTTCAGTTATAACACGTAAAATACAACACAATACACTCACTTTTTCAGTTCATTCCTCGTCCACAAATCCCTCAAATTCTTCATCTTCAGTGT…
	Chordata	Trachichthyiformes		Diretmus argenteus	Diar		1659	424	1	1	-		CCGTA/		wgs	TA/	CABFOR010089919.1:1-2338		TACCGTATTTTCCGGACTATAAGTCGCGGTTTTTTACCTAGTTTGGCCGGGGGTGCGACTTATACTCCGGAGCGACTTATATACGTTTTTTCTGGAAATTATCATGTCATTTCACATGTATATACTTTTTTTTCTGGAAATTATCATGTCATTTCACATGTATATACGTTTTTTTCTGGAAATTATCATGTCATTTCACATGTATATACGTTTTTTTCTGGAAATTATCATGTCATTTCACATGTATATACGTTTTTTTCTGGAAATTATCATGTCATTTCACATGTTATTTTCACACTAAACCGCAAGAGGGCGCTCTAGGCCTGTGTTGATAATTTCAACATTGGCGGTAACTTATAAAACGAAGAAGAGAAGGGCTGAACAAAAATGGCACCGAAA…
	Chordata	Trachichthyiformes		Diretmoides pauciradiatus	Dipa		960	320			-				wgs		CABFOS010028340.1:2624-4583		ATGGAAAATACTAGAAGAAAAGCATATGATGCAGCTTTTAAGTTAAAAGCGATCACTCTGGCAGTTGAAGAAGGAAATCGAGCTGCCGCCCGTAATCTTGGCATAAATGAATCAATGGTGAGAAGGTGGAGGCGCCAGCAAGAAGAACTGAGCCAGTGCAAAAAGACGACCAAAGCTTTCAGAGGTAACCATAGCAGATGGCCCGAGCTTGAAAACTTTCTGGAGGTCTGGGTTAACACACAGAGAGCAGGCGGCCGCGGTGTTTCCACTGTACAAATCAGACTGAAGGCTAAAGCAATCGCGACCGAGATGAAAATAGAAGATTTTAAAGGTGGGCCATCGTGGTGTTTTAGATTTATGAAACGGAAAAGCCTGTCTGTTAGGGCACGCACGACTTTG…
	Chordata	Clupeiformes		Coilia nasus	Cona		2970	435	4	1	16/19	78.94	ATGTC/ATGTC		wgs	TA/TA	PKFR01000800.1:295518-300792		TAATGTCCTTAAAATCAATTGTCTTACAGCTCAGCATGAACATAAAAATAACTACAATACCAACATCATACCAATACAATACATAGCTAACATGCAGTACCCGTATTTTCCACACTATAAGGCGCACCTAAAAGCCTTTCATTTTCTTAAAAGCTGACTGTGCGCCTTATAATCTGATGCGCCTTGTATATAGTCATTACGGTAATATTTCTCTGTATATTTTTCCGAATATTTCGCGGCTTTTTGTATATTTGTATATAGAATGTATCAAGACCCCAAAATGGCTCCTTGCAAGAGACATGCTTACAACGCAGACTTTAAACTTAAGGCGATCGGTTATGCAGTTGAACACGGAAATAGAGCAGCGGCGAGAGAGTTCAACGTTAACGAGTCAATGGT…
	Chordata	Esociformes		Esox niger	Esni		1935	316	4	1	28/28	92.86	CCGTA/CCGTA		wgs	TA/CA	JACXGJ010021965.1:1732-4913		CACCGTATTTTTTGCACTATAGGGCGCACTAGATTATAAGGCGCACTGTCATTGAATGGTCTATTTTCGACCTTTTTTCATATATAAAGCGCACCGGACTATAAGGCGCATTAAGCGGAAAAAAACAGTCAGATAAGTCAGTCAGTCAAAATTTATTAAACGTGTTAACAATAACTCTCAACATTATTCAAACGTTAATGAGCGTATTCACAATAACTACCAACCTTGTTCGGTTGTAACACGTAAAATACAACACAATACACTCACTTTTTCAGTTTATTCCTCATCCACAAATCCTTAAAATTCTTCATCTTCAGTGTCCGAGTTTAACAGTTGGGCGATTACGTCATCCAACATGCCCGAATCACTCTCGTCATTATCCGAGTCAGTGTCGTTGCT…
	Chordata	Esociformes		Novumbra hubbsi	Nohu		1347	449			-				wgs		JACXGK010005531.1:11986-15251		ATGGCACCTGTAGAAAGACACGCCTACGACGCAGACTTCAAACTGAAGGCTATCAGTCACGCAGTAGAACATGGGAATAGAGCAGCTGCGAGAGAATTCTACATTCATGAATCAATGGTACGGAAGTGGAGGAAGCAAGAAGATGACCTGTGCCAAGTAAAGAAGACCACACAGAGTTTCCGCGGGAACAAAGCGAGATGGCCACAGTTAGAGGACAAAATTGAACAGTGGGTTATTGAACAGAGAGCAGCAGGTAGAAGCGTCTCTACAGTCTCTATTCGACTGAAGGCAACAGCGTTAGCACGGGACAAGAATATCAATGACTTTCGAGGCGGTCCTTCTTGGTGCTTTCGTTTTATGAAAAGACGTAATCTCTCTATCCACACACGAACTACCATC…
	Chordata	Esociformes		Dallia pectoralis	Dape		1853	469	3	1	18/18	94.44	CCGTA/CCGTA		wgs	TA/TA	JACXGL010000554.1:15662-18939		TACCGTAATTTCCGGACTATTGAGCGCACCTGAATATAAGCCGCACCCACTGAATTTAAAAATAATATTATTTTGAACATAAATAAGCCGCACATATCTATAAGCCGCAGGTGCCTACGGGTACATTGAAACAAATAAACTTTACACAGGCTTAAACGAAACACGGCTTGTAACGAAAATAAATAGACTAACGAAACACGCTTGTAACGAAAATAAATAGGCTTTAACGAAACACTAAATAAAAAATGAGCAGTAAACGGTAGCCTACCAAGAAAGTCATTGGTCACTATCTTCCTCCTCCTGTGCACTGAAACCACTGAAGTCATCTTCTTCGGTGTCGGAGTTGAATAGCCCCAGAATTGCTTCATCTGATATTGGATCGTTTTCATTGTCGCTCTC…
	Chordata	Holocentriformes		Myripristis murdjan	Mymu		1355	426			-				wgs		CABFVP010000768.1:19322-22587		TACCGTAGTCAGGAGCGTCGCGGAGCAATACATACTGTGCTTCACCATAATATTAGAATGTGTGTATAAGGACCCCAAAATGGCACCTGTCAAGAGACACGCTTACGACGTGGACTTCAAACTCAAGGCTATCAGTCACGCAGTAGAACATGGGAATAGAGCAGCTGTGAGAGAATTCAACATTAATGAATCAATGGTACGGAAGTGGAGGAAGCAAGAAGATGACCTGCGCCAAGTAAAGAAGACCACACAGATTTTCCGAGGGAACAATGCGAGATGGCCACAGTTAGAGGACAAAATTGAACAGTGGGTTATTGAACAGAGAGCAGCAAGTAGAAGCGTCTCTACAGTCTCTATTCGAATGAAGGCAACGGCGTTAGCACGGGACATGAATATCAA…
	Chordata	Osteoglossiformes		Mormyrus lacerda	Mola		1853	255	2	1	28/28	82.14	CCGTA/CCGTA		wgs	TA/TA	JAABNX010007778.1:200259775-200265031		TACCGTATTTTCTGCACTATAACACGTACTGCATTATAAGGCGCACCGTCAATCAGTGGTCTATTTTCAAACTTTTTCCACATACAAGGCGCACCGAACTTTAAGGCGCTTTAAGCAAAACAAAACAGTCAGATAAGCCAGCCAACCAAAATTTATTTTACATCACGTGTTCACAATGACTGTCAACATTGTTCAAACATTTATGAGTGTCTTCACTACTCTTTATCACGTAAAAAAACAAGAGTCTTATACCGCTAAATCAAAAGTCAGCCTATTAACAATACGGTAACTCAAAACTTAACACTTATAATACGGTCCTATACCTCGTGCACAAATCCCTTAAATTCTTCATCTTCAGTGTCCGAGTTAAACAGTTGGGCGATTACGGCATCCAGCATG…
	Chordata	Osteoglossiformes		Brevimyrus niger	Brni		1924	438	110	1	26/26	84.62	CCGTA/CCGTA		wgs	TA/TA	JAABNY010006445.1:99692823-99696112		TACCGTATTTATTCAAATATAACGCGCACTCATGTATAACGCGCACCCCTAATTTTCGATTAAACATGGGTATAAAATTTAGTTGTTTCACACCAAGCATTGTAATTCACAAAAAAACGTTGTTGAACACGTGCGGCCATGATAAAAAAAAACATTTATTGACAACGTAAACTGGTATAAACACAATACTGAAATAAAATTACCGGTAACAATATTTATTTAAAATGCTTCAAAGTCAGATTCATCATCAGATACACTAAAGAGTTGTTCCCATTCTTCTCGAGTTAATTTCTCATCAGTGTCCCAGTTGGCAGGAACATCTGTTTCTCCAGTTTCTTTGCTTACTTCTGAGTCTGAATTCCACAGCAGGTCATCTTCTGTGCTGTCCATTTTATTGCT…
	Chordata	Osteoglossiformes		Mormyrus iriodes	Moir		1296	207	10	1	26/		CCGTA/		wgs	TA/	JAAGVU010022012.1:2473-5209		TACCGTATTTTTCGGACCATAAGGCGCACTTAAAATCCTTTAATTTTATCAAAAATCGACAGTTCGCCTTATAATTCGATGCGTCTTATGTATTAATTCTGGTTGTGCTTACTGACCTCGAACCGATTTTATGTGGTACATGGTGCTCAAAAATCTGTCAAAATGTTTTAGAATGACTTTGGTAAGCTACGAAGCCGCACCGCTTGATGGATTGTTGGAGCATTACGGCTACCGTAGTCAGGGACCTCGCGGAGTAATAGGTACTGTACTTCAACATAATATTACGGTGTGTTTATTAGGACCCCAAAATGGCACCTGTTAAGAGACATGCTTACGAAGCGGATTTCAAACTCAAGGCTATCAGCTACGCAGTAGAACATGGGAATAGAGCAGCTGCGA…
	Chordata	Cypriniformes		Danio rerio	Dare-PasserC-ray-finned fishes		1755	425	26	7	28/28	96.43	CCGTA/CCGTA		ref	TA/TA	CZQB01084026.1:1-2800		TACCGTATTTTCCGCACTATAAGGCGCACCTAAAAGCCTTAAATTTTGTCATAAAACGGCCGTGCGCCTAATAATCCGGTGCGCTTTATGTGTGCACGGAGTTCAAAAATCTGTAAAAATGTAGTTATGTAATTTCGGAAAGCGCTCCGCTTGATTGGCTGTCGGAGCATTTCCCGCCGACACGGAGACGTAAAACGTAAACTCCGTACGCAGCAGCAATAAACCAATCAAAACTACATATGTTTGTCTAATGATCCCCGAAAATGGCACCAATGAAGAGACATGCTTACGAGGCACAATTCAAACTACAAGCTATCAGTTACGCGGTTGTAAATGGGAATAGAGCAGCTGCGAAACAATTCCAAATTAATGAATCTATGGTTCGGAAGTGGAGGAAAC…		TACCGTATTTTCCGCACTATAAAGCGCACCGGATTATAAGACGCAGTCTCAATTACGGGGTCTATTTCTGTACTTAACCCATACATAAGGCGCACCGTATTATAGGGCGCACGCTAAAATACACTGTCTGCAAAAAAAAnGGTAATGGAAGCAAAACAGTTAACATAGTTTAGTTGAACTTTATTGTACTATTTAACAATACACTCACATTATTTTTTTnAATCAGTCTTCTCCCACAAATCCATCAAAGTCCTCATCTTCTGTGTCTGAATTGAACAGCTGGGCAGTTTCGTCATCAAACACGCCGGGTTCTCTCTCATCATTGTCTGAGTCAGTCTCATTGCCGGGTGGCTGTTCAGCAATGATGCCGGCTTTTGCGAAAGCTCGGACAACAGTTAA…
	Chordata	Cypriniformes		Leuciscus waleckii	Lewa		1878	175	9	1(<300)	27/27	96.3	CCGTA/CCGTA		wgs	TA/TA	FLSR01004887.1:15813330-15815848		TACCGTATTTTCTGCACTATAAGGCGCACTTAAAAGCCTTTAATTTTTTTCTAAAACGACAGTGCGCCTTATAATCCGGAGCGCCTTATATATGGATCAATTGGTTAATTGGTTGATTACGGCTACCGTATTCAGTAAACACAAAATGGCACCTTTCAAGAGACACGCTTACGACGCAGAGTTCAAGCTCAAGGCTGTCGGTCACGCAGTAGAATATGGGAATAGAGCAGCAGCGAGAGAATTCAACATTAATGAATCAATGGTATGGAAGTGGAGGAAGCAAGAAGATGACCTGCGCCAAGTAAAAAAGACTAAACAGAGTTTCCGAGGGAACAAAGCGAGATGGCCACAGTAAGAGGACAAACTCGAACAGTGGGTTGTTGAACAGAGAGCAGCAAG…
	Chordata	Cypriniformes		Carassius auratus	Caau		2045	423	31	1	27/27	96.3	CCGTA/CCGTA		wgs	TA/TA	QPKE01006484.1:144977-148230		TACCGTATTTTTCGGACTATAAGTCGCACCTGAGTATAAGTCGCATCAGTCCAAAAATACGTCATGACGAGGAAAAAAACATATATAAGTCGCACCGGACTATAAGTCGCATTTATTTAGACCCAAGAAACAAGAGAAAACATTACCGTCTACAGCCACGAGAGGGCGCTCTATGCTGCTCAGTGCTCCTGTAGTCTACCACTGAAAACAACTGAAAACTGTTAACTGAAATATTAACTTAATTTATTTAAAATCCAAGACCAAAAACAGATATTGGTAATCTGGAAAGGCAAGTTATTCAGCTAATGGTACACAATAGTACACAGAACAACAGGCTGAATATGTATGTTAACATAACACATTAACAGTTAGCTACATAATAGCATAAAAACATACCTG…
	Chordata	Cypriniformes		Sinocyclocheilus rhinocerous	Sirh		2082	297	2	1(<300)	25/25	100	CCGTA/CCGTA		wgs	TA/TA	LAVF01118823.1:5787-8923		TACCGTATTGTCCCGAATATAAGACGATATTTTTTTCATGGAAACGCATCTCAATAAACGATGTCGTCTTATATTCGAGCTCTAGACGATTACATGTCAATAATACTGTACACCCGCAAAAATAGGTGGCGCCAAATAGCCTACAGGTAAACGAGTTCCCCTGGACTGAAGCAAACTGATAAACGACGGTCGTTTACAGTACCAGGACTGCATGATGGTGAGTGACTGTCCAGAACATAGCGGTTCAAAAGTCGGCCAAGTAAACCAGCAACTGAGGCAAGCTTATGATGCAAATTTTAAACTCATGGTGATAAATGCAGCCGAATCATCTAACAACTGTTAAGCAGCCAAGAAATACGGCGTGTCAGAATGTAATGTCAGGAGATGGCGAGCCCAAAA…
	Chordata	Cypriniformes		Sinocyclocheilus anshuiensis	Sian		1873	387	5	1	23/23	100	CCGTA/CCGTA		wgs	TA/TA	LAVE01149559.1:1-4769		TACCGTATTGTCCCGAATATAAGACAATATTTTTTTCATGGAAACGCATCTCAATAAACGATGTCGTCTTATAGCTTATAAGCTCTAGACGATTACATGTCAATAATACCAGCAAACTGATAAATGACGGTCGTTTACAGTACCAGGACTGCATGATGGTGAGTGACTGTCCAGAACATAGCGGTTCAAAAGTCGGCCAAGTAAACCAGCAACTGAGGCAAGCTTATGATGCAAATTTTAAACTCAGTTGTTAGATGACTCGGCTGCATTTAACACCATGTCAAGCAGCCAAGAAATACGGCGTCAGAATGTAATGTCAGGAGATAGCGAGCCCAAAAAGACAGACTTAGAAATGCCAATGGTCAAAGAAAAGCTTACCGTGATCCTAAAAGCGGCCAC…
	Chordata	Cypriniformes		Cyprinus carpio	Cyca-PasserC-ray-finned fishes		1765	293	15	1	28/28	89.29	CCGTA/CCGTA		wgs	TA/TA	SAUI01128275.1:108818-113708		TACCGTATTTTCCGCACCATAAGGCGCACCGGATTATAAGGCACAGTCTCAATTACGGGGTCTATTTCTGTACTTAACCCATACATAAGGCGCACCGTATTATAAGGCGCATGCTAACACATACGGTCTAAAAAAAAAAAAGGTAAAGGAAGCAAAACAGTGAGTTTAGTTGAACTTTATTCTACTATTTAACAATACATTCACATTATTTTTTAATTAATCTTCTCCCACAAATCCATCAAAGTCCTCATCTTCTGTGTCTGAATTGAACAGCTGGGCAATTTCGCCATCAAACATGCCGGGTTCCCTCTCATCATTGTCGGAGTCAGTCTCGTTGCCAGGTGGCTGTTCAGCAATGATGCCGGATTTCGCGAAAGCTCGGACAACAGTTAAAGCAGA…
	Chordata	Siluriformes		Ameiurus melas	Amme		2419	464	26	1	29/29	100	CCGTA/CCGTA		wgs	TA/TA	JAAGNN010000012.1:8619129-8624403		TACCGTATTTTCCGCACTATAAGGCGCACCTTCATTGAATGACCTATTTTAAAACGTTGTCCATATATAACCCCTTTTATAAGGCGCATACAATAGACGCTACAGTAGAGGCTGGGGGTTACGTTATGCATCAATTAGATGGAGCTGTGCTAAAGGGGATGTCAACAAAACAGTCAGATAGGTCAGTTCAACTTTATTAATATATTACAACCCAGCGTAGTTTAAGGTAAAACATGTAGTGCAATGTTAATATACCCCATATAGGGGGGGGGACTTTTCCTCGATTCAATAATAATAATAATAATAATCACAGTATAGTAACACTCGAAATGTGTTTCGAAGTGCAAAACGATAACAATATATCAATAACTCAACGTTGCTCAAACGTTAAAATCACAC…
	Chordata	Siluriformes		Pangasianodon hypophthalmus	Pahy		1906	144	6	3(<300)	24/24	87.5	CCGTA/CCATA		wgs	TA/TA	JADFWO010000001.1:3585773-3588855		TACCGTATTGTCTCGAATATAAGACGTCCCTGATTATAAGACGACCCCCCCCCTCCCTTTTCAAAGCGTACCTTTTGGAAAAATGCATTTTAAAGACTCTTGTCTTTTAAAAAGAAAATGCTTTAATTTGAAAATAATTTTCATATGGCATACCATATATAACCTGCAGTCCATCTGGATTTAATAACAATTAGGCTGTACAATTACATAACACAGTGTAATTAATAATAGTGCAGTAAACAGTATTGCAGTAAACATACTGCAACAAACAGTAGAGCAATAAAAAATATTGCAATAAACACACCGCAACAAACAGTAGAGCAATAAAAAATATTGCAATAAACATACTGCAACAAAAAGTAGAGCAGTAAACAGTAATGCAATGAACTGTTTTAACTT…
	Chordata	Siluriformes		Clarias magur	Clma		2384	425	17	5	28/28	85.71	CCGTA/CCGTA		wgs	TA/TA	QNUK01000995.1:132955-136229		TACCGTATTTTGCGCACGAAAAGACGCACCGCATCAAAAGGCGCACCTTCAATAAATGACGTATTTTAATTATTTTTACATATATAAGGCGCATCGCATCATAAGGCGCACCTTTAATAAAACGCTTCGCATAAGGCGCTAAAGTAGAGGCTGGAGTTACGGTGCGTTATGCATCCATTAGATGCATAACGCATCCATTAGATCAGGGGTCGGGGACTTATGGCTCGCGAGTCACATGTGGCTCTTTTGACGACTGCATCTGGCTCTCAGATAAATCTTAACTTATATTCCTTAACACGATATGTAAGAAATAATTCCGCTGGAAATCACAGTGTTAAAATAACGATCACACTGTAACTTAGAGCTTTAGCTGCTTGGGCTGTTTCCGCAGAGATTTTG…		TACCGTATTTTCCGCACGATTAGGCGCACCTAAACGCCTTCAATCGTTTCAAAAGCTGATCATGCGCCTAATAATACAATGCGCCTTGTATATGGCCCAGTATTAAAACGCATACAGGTCTCAGTTACGGTAAGCAGCCGCGACTCGATTTTCCCTCGTAATAGTGCGCAGTGCATGCTGGGATACCGGGAAACTGGCGTTTCATTTCCATTTTAATATTTTTGTAAATACCCTGAAATGGCTCCTACCAAAAGACTCGCGTACAACGCTGAGTTTAAACTCAAGGCGATAAGCCACGCACAAGAACACGGCAATAGAGCAGCAGCGAGAGAATTTAATATCAATGAATCAATGGTGCGGAAGTGGAGGAAGTATGAGGATGAGCTCCGCCAAGTAAAG…
	Chordata	Siluriformes		Ageneiosus marmoratus	Agma		1430	391	7	1	28/		CCGTA/		wgs	TA/	QQRV01000478.1:43651-48919		TACCGTATTTTCTGGACAATAAGACTCACCGTACTATAAGGCGCAGTCTGAATTATGGGGTCTATTTTTGTATTTGACCGACGTATAAGGCGCAGTCTCAATTACGRACTCTATTTCTGTACAGTACTTATTCTGTACAGCACCGTATTATAAGGCACATGCTAAAACATACGGTCTACAAGAAAAGTAAAATACGCGAAACAGTGATTTTTAATTGAAGTTTATTCTACTACTTGACAAAACACACTATTTTTAATCACTCTTCCCACACAAATCCATCAAAGTCCTCATCTTCCGTGTCTGAATTAAAAAGCTGCGCAATTTCACTATCGAGCACTCTGGGTTCCCTCTCATCAATGTCTGAGTCAGTCTCGTCACCAGGCGGCTGTTCAGCAATGA…
	Chordata	Cypriniformes		Anabarilius grahami	Angr		1852	222	4	2	18/18	100	CCGTA/CCGTA		wgs	TA/TA	RJVU01055202.1:1716625-1721764		TACCGTAATTTCCGGACTATTGAGCGCACCTGAATATAAGCCGCACCCACTGAATTTAAAAAAAATTATTATTTTGAACATAAATAAGCCGCACATGTCTATAAGCCGCAGGTGCCTACCGGTACATTGAAACAAATTAACTTTACACAGGCTATAACGAAACACTGCTTGTAACAAAAATAAATAGGCTTTAACGAAACACGGCTTGTAACAAAAAATAAAAAATTAGCAGTAACGTAAACAGTAGCCTACCACGAAAGTCATTGGTCACTATCTTCCTCCTCCTGTGCACTGAAACCACTGAAGTCATCTTCTTCGGTGTCGGAGTTGAATAGCCTCAGAATTGCTTCATCCGATATTGGATCGTTTTCATTGTCGCTCTCGTCACTTTCATCCGGA…
	Chordata	Polypteriformes		Erpetoichthys calabaricus	Erca		1771	310	76	4	26/26	96.15	CCGTA/CCGTA		wgs	TA/TA	CAADHW010007322.1:14044-19309		TACAGTATTTTTCGGACCATAAGGCTCATCGGATTATAAAGCGCAATATCAATGAATGAGTCTACTTTCATACATAAGGCGAAACAAAACAGTCAGATAAGTCAAACTTTATACAACTCATTCACAATAACTCTCAACATTGTTCAGTTGTAACATAAAATACAAAACAATACACTCACTTTTTCAGTTCATTTCTCTTCCACAAATCCATCAAATTCTTCATCCTCAGTGTCTGAGGTAAATAGTTGGGCGATTTCAGCATCAAGCATGCCCGGATCTTTCTCGTCATTATCCAAGTCAGTCTCATTGCTGTTACTTAGCTGTTTAGTGATGATTCCGCACTTCGTGAAAGCTCGAACGATACTTGAGACTGAAACCTTAGCCCAGGAATCCACGATC…
	Chordata	Elopiformes		Megalops cyprinoides	Mecy		2193	451	3	1	22/30	60	CCGTA/CCGTA		ref	TA/TA	JABWDM010000011.1:22720271-22723401		TACCGTAAAACTTCCAATAAAAGCCGAGTCTCCAATAAACGCAGGCCTCTTATAATCGCCGGTATGCGCGACCCTTTCAGTGAAAGCGTCACTCAAATTAACACCGGGGAAAATTATATTTATTTTTCGTGACTATAAAACGAAAGAGCAGTGTAAGTGCTTACAGTAGTCCTATTTATTTTTTGTGGCTAAAAAATGAAATAATACTGGTTTTGAAAATTTAGTCCTATTGGTTTTCCAGGCTATGAAAAGGAACACACATGGGTTAAAATAACAAAACAAAACAATGTTTAGTTTATTCACTGTTTGTTTAGGCTGTTCACTTTTCCTAACTAGAGTATTTTTCATCTCCTGAAAATAAACAGCTTTAGTCTCAACATGGCTACAAAAAGAAAATAT…
	Chordata	Salmoniformes		Oncorhynchus mykiss	Onmy-PasserC-ray-finned fishes		1763	334	35	2	18/18	88.89	CTGTA/CCGTA		ref	TA/TA	MSJN01001962.1:7184743-7190023		TACTGTAATTTCTGGACTATTAAGCGCACCTGAATTTAAGCCGCACCCACTGATTTAAAAAAATATATGTATTTTTTACATAAATAAGCCGCACATGTCCATAAGCCGCAGGTGCCTACCGGTACATTGAAACAAATTAACTTTACACAGCCTTTAAACGAAACACGGCTTGTAACAAAAATAAATAGGCTTTAACGAAACACGGCTTGTTACAAAAATTAAACAGTAGCCTACCAATAAAGTCATTGGTCACTATCTTCCTCCTCCTGTGCACTGAAACCACTGAAGTCATCTCCTTCGGTGTCGGAGTTGAATAGCCTCAGAATTGCTTCATCCGATGTTGGATCGTTTTCATTGTCGCTCTCGTCACTTTCATCCGGAGGCAAATTCCCAGCTGAA…
	Chordata	Cypriniformes		Danionella translucida	Datr		2389	425	10	4	28/28	85.71	CCGTA/CCGTA		wgs	TA/TA	SRMA01027049.1:640379-643653		TACCGTATTTTGCGCACGAAAAGACGCACCGCATCAAAAGGCGCACCTTCAATAAATGACGTATTTTAATTATTTTTACATATATAAGGCGCATCGCATCATAAGGCGCACCTTTAATAAAACGCTTCACATAAGGCGCTAAAGTAGAGGCTGGAGTTACGGTGCGTTATGCATCCATTAGATGCATAACGCATCCATTAGATCAGGGGTCGGGGACTTATGGCTCGCGAGTCACATGTGGCTCTTTTGACGACTGCATCTGGCTCTCAGATAAATCTTAACTTATATTCCTTAACACGATATGTAAGAAATAATTCCGCTGGAAATCACAGTGTTAAAATAACGATCACACTGTAACTTAGAGCTTTAGCTGCTTGGGCTGTTTCCGCAGAGATTTTG…
	Chordata	Cypriniformes		Danio albolineatus	Daal		1996	425	1	1	28/28	85.71	CCGTA/CCGTA		wgs	TA/TA	CAIGQQ010029784.1:131621-134895		TACCGTATTTTCCGCACGATTAGGCGCACCTAAACGCCTTCAATCGTTTCAAAAGCTGATCATGCGCCTAATAATACAATGCGCCTTGTATATGGCCCAGTATTAAAACGCATACAGGTCTCAGTTACGGTAAGCAGCCGCGACTCGATTTTCCCCCGTAATAGTGCGCAGTGCATGCTGGGATACCGGGAAACTGGCGTTTCATTTCCATTTTAATATTTTTGTAAATACCCTGAAATGGCTCCTACCAAAAGACACGCGTACAACGCTGAGTTTAAACTCAAGGCGATAAGCCATGCACAAGAACACGGCAATAGAGCAGCAGCGAGAGAATTTAATATCAATGAATCAATGGTGAGGAAGTGGAGGAAGTATGAGGATGAGCTCCGCCAAGTAAAG…
	Chordata	Cypriniformes		Danio kyathit	Daky		1855	432	8	3	18/18	100	CCGTA/CCGTA		wgs	TA/TA	CAIGQU010004873.1:76799-82082		TACCGTATTTTCTGGACTATAGAGCGCACCTGTATATAAGCCGCATCTGCGCTATTTTTAAAAAAAACGAAGAAAAAAAGATATACAAGCCGCACCGGGCTAAAAGCCGCAGATACCCATGTTGAAAAATTAGAAATTTACTGCATGTACAGAACGATTTTGTACTGAAACTGTACATGTATGTACCTGAACAGATTCTTTCCGAACAGTGCCTTTTAATACGGCAGCAACTTTGGTGATTAAAACGAATAACCGGTATTTATTCACCTTCATTTCTCCTGTGTTTGAAACCACAAGTCACTTTAATCATCTTCGCTGAAACCCATGAAGTCGTCTTCTTCAGTGTCGGAGTTGAACAGCCTCAGAAGCGCTTCGTCACACCTGTCTCCATCAGTCTCG…
	Chordata	Cypriniformes		Danio aesculapii	Daae		1018	252	24	1	-		CCGTA/		wgs	TA/	CAIGQT010003146.1:118658-123809		TACCGTATTTTCCGGACTATAAGGCGCATCGGATTATTAGACGCAGTCTCAATTACGGGGTCGATTTAACAATACACTCACATTATTTTTTTAATCAGTCTTCTCTCACAAATCTATCAAAGTCCTCATCTTCTGTGTCTGAATTGAACAGCTGGGCAGTTTCGCCATCAAACATGCCGGGTTCTCTCTCATCATTGTCAGAGTCGAGTCGGTCTCGTTGCCGGGTGGCTGTTCAGCAATGATGCCGGCTTTCGCAAAAGCTCAGACAACAGTTAAAGCAGATACCTTAGCCAAGGCATCCACAATCCATTCACATATGGTGGCATAACTCGCATGGCGCTGCCTACTAGTCTTAGTAAAAGTGTGTTCGCCGTCTGTCATCCATTGCTCCCACGTCGC…
	Chordata	Cypriniformes		Danio jaintianensis	Daja		1837	432	16	3	19/19	100	CCGTA/CCGTA		wgs	TA/TA	CAIGQV010019070.1:23146459-23151742		TACCGTATTTTCTGGACTATAAGCCGCTACTTTTTCCCTAGGTTTTGAACCATGCGGCTTATACAAAGATGCGGCTATTCTGTAGATTTTTCTTCCACCGCTAGGGACGCTCTGACCGGAATTACCGGTAGAATAAAAAATAAGATAGACGAAAAATCAATGCAAAGAAAAATAGACTACACTAATTTTTCTTTAGCAGATAGAACACGCACGACAAATTACTAACTGGAAATTATATTCAAATCCTTGCCCCTTTATCATGGAAACCATACGAAGAAGTTCATATGACGCAAGTTTTAAGTTGAAGGCCATCGAGCTTGCTACCCAGGAAGGAAACCGAGCTGCTGCACGCAAGCTTAGCGTCAACGAATCTATGGTGAGACGTTGGAGGCGGCAGCG…
	Chordata	Cypriniformes		Danio tinwini	Dati		2175	257	1	1	24/27	62.96	CCGTA/CCGTG		wgs	TA/TA	CAIGQZ010032318.1:17134117-17138956		TACCGTGCTTTTGTCTATCAGATCACAAGTGAACAATGAATACACAAAAGGACACAATACCATTCAAACCTGACACTTAAATCTGTTGCTTTTGTCAACTTTCAACTCCTGTGAGGGAGCGTCTGTGGGCGAGTATTGGTGTTCTTAGAGCTTGCAATAGTGCTGTGAAAGCTAACGCATTTTTAATACTGTACAAAATAAATTTTATTAAACTTACAAGATTGATTAAACGCTTTATGAATTAGCTACTCAATGTGTTAATTTGCAGTTAAATAAGCCTACATATTTATTTTTCTAAAGAAAAACATTAAACATATTGGGAGTGGTTATAGAATATTCAAGGCTACTTTTTAATTATTTTTGCCTCCAATACAAAACCTTTCTCATCGTTAAAAAACA…
	Chordata	Cypriniformes		Onychostoma macrolepis	Onma		1857	208	3	2(<300)	18/18	100	CCGTA/CCGTA		wgs	TA/TA	JAAMOB010000021.1:20412283-20415566		TACCGTAATTTCCGGACTATTGAGCGCACCTGAATATAAGCCGCACCCACTGAATTTTAAAAAAATTATTATTTTGAACATAAATAAGCTGCACATGTCTATAAGCCGCAGGTGCCTACAGGTACATTGAAACAAATTAACTTTACACAAGCTTTAACAAAACACGGCTTCTAACAAAAATAAATAGGCTTTAACGAAACACGGCTTGTAACAAAAAATTAAAAATTAGCAGTAAACAGTAGCCTACCAAGAAAGTCACTGGTCACTATCTTCCTCCTCCTGTGCACTGAAACCACTGAAGTCATCTCCTTCGGTGTCGGAGTTGAATAGCCTCAGAATTGCTTCATCCGATATTGGATCGTTTTCATTGTCGCTCTCGTCACTTTCATCCGGAGGCAA…
	Chordata	Cypriniformes		Triplophysa dalaica	Trda		1889	436	12	4	18/18	100	CCGTA/CCGTA		wgs	TA/TA	JABZFK010000146.1:238053-241330		TACCGTAATTTCCGGACTATTGAGCGCACCTGAATATAAGCCGCACCCACTGAATTTTAAAAAAAATATTATATTGAACATAAATAAGCCGCACATGTCTATAAGCCGCAGGTGCCTACCGGTACATTGAAACAAATGAACTTTACACAGGCTTTAACGAAACACGGCTTGTAACAAAAATAAATGGTCTTTAACGAAACACGGCTTGTAACAAAAATAAATTGGCTTTAACCAAAACCGGCTTGTCACAAAAAAATATAAAAATTAGCAGTAAACAGTAGCCTACCACGAAAGTTATTGGTCACTATCTTCCTCCTCCTGTGCACTGAAACCACTGAAGTCATCTCCTTCGGTGTCGGAGTTGAATATCCTCAGAATTGCTTCATCCGATATTGGATC…
	Chordata	Cypriniformes		Megalobrama amblycephala	Meam		1942	436	5	2	18/18	100	CCGTA/CCGTA		wgs	TA/TA	RXFO01000869.1:723700-726977		TACCGTAATTTCCGGACTATAAGCCGCAACTTTTTCCCCACGCTTTGAACCTTGCGGCTTAAACAATGACGCGGCTAATATATGGATTTTTCCCGCTTTCAAATATATATATATATATTTTTCTTTCCAAAAAAAAAACATTCTGTGACGTGCTGTTTTTTGGCGGCATGAAGCTTTCATTAGACCAATGAAATTGCCGAAGGGGTTAAGGTCAAACAACTTTTTTGTTTACTGTTTAGATTAAATCGAGCGTGCTCTCCCATCATTCTGATTACGGTAGTCATTTTGTCACCCTCGTCATGGCAAAGACACGGAGAAATGCATATGATGCAGCTTTCAAGTTGAAGGCGATTGATCTGGCTGTTGGAAAAGGAAATCGAGCTGCTGCACGGGAGCTTG…
	Chordata	Cypriniformes		Triplophysa tibetana	Trti		1601	435	7	1			CCGTA/		wgs	TA/	SOYY01000003.1:9840743-9844020		ATGGCAAAGACACGGAGAAATGCATACGATGCAGCTTTCAAGTTGAAGGCGATTGATCTGGCTGTTAGAAAAGGAAATAGAGCTGCTGCACGGGAGCTTGGTCTTAATGAGTCGATGATAAGACGTTGGAAACAGCAGCGTGAGGAATTGACTCAGTGCAAAAAGACAACTAAAGCTTTCAGAGGAAAGAAAAGCAGATGGCCTGAACTAGAAAATGAGCTCAAAGATTGGGTCAACACACAGAGAGCAGGCGGCCGAGGTGTTTCAACTGTCCAGATCCGACTGAAAGCCAAAACAATCGCCACCGCAATGAAGTTTGAGTATTTTAGAGGTGGACCATCGTGGTGTCTCAGATTTATGAGACGTAAAGGCCTGTCCATCAGGGTACGGACGAGTCTA…
	Chordata	Cypriniformes		Triplophysa siluroides	Trsi		1887	470	5	1	18/18	100	CCGTA/CCGTA		wgs	TA/TA	VCII01000143.1:513545-518954		TACCGTAATTTCCGGACTATTGAGCGCACCTGAATATATAAGCCGCACCCACTGAATTTAAAAAAAAAAATTATTTTGAACATAAATAAGCCGCACATGTCTATAAGCCGCAGGTGCCTACCGGTACATTGAAACAAATGAACTTTACACAGGCTTTTAACGAAACACGGCTTGTAACGAAAATAAATAGGCTTTAACGAAACACGGCTTGTAACAAAAATAAATTGTCTTTAACCAAAACCGGCTTGTCACAAAAAAATAAAAAATTAGCAGTAAACAGTAGCCTACCAAGAAAGTCATTGGTCACTATCTTCCTCCTCCTGTGCACTGAAACCACTGAAGTCATTCCTTCGGTGTCGGAGTTGAATAGCCTCAGAATTGCTTCATCCGATATTGGAT…
	Chordata	Salmoniformes		Oncorhynchus kisutch	Onki-PasserC-ray-finned fishes		1468	378	40	2	-		CCGTA/		ref	TA/	MPKV02000007.1:58736256-58737711		TACCGTAATTTCCGGACTATAAGCCGCTACTTTTTTCCCACGCTTTGAACCTCGCGATTTATACAATGACGCGGCTAATTTATGGATTTTTCCTGCTTTCACAAGATTCATGCCACCAAAAAATTGTGACGTAAATCGAGTGCGCTCAAACTTCCCATCATTCTGATTACGGTAGTAATTTTGTCACCCTCATCGTGGCAAAGACATGGAGAAATGCATATGATGCAGCTTTCAAGTTGAAGGCGATCGATCTGGCTGTTGGAAAAGGAAATAGAGCTGTTGCGCGGGAGCTTGGCCTTAATGAGTCGATGATAAGACGTTGGAAACAGCAGCGTGAGGAACTGACTCAGTGCAAAAAGACAAAAAAAGCTTTCAGATGGAAGAAAAGCAGATTGCCCG…
	Chordata	Salmoniformes		Oncorhynchus tshawytscha	Onts		1798	-	50	0	25/25	88.46	CCGTA/CTGTA		ref	TA/TA	PIPH01072511.1:8776-12791		TACTGTAATTTCTGGACTATTAAGCGCACCTGAATATAAACCGCACCAACTGATTTAAAAAAAAAAGAAAAGTATTTTGTACATAAATAAGCCGCACATGTCTATAAGCCGCAGGTGCCTACCGGTACATTGAAACAAATTAACTTTACACAGCCTTTAAACGAAACACAGCTTGTAACAAAAATAAATAGGCTTTAACGAAATACGGCTTGTAACAAAAATAAATAGGCTTTAACGAAACACGGCTTGTAACAAAAATGAAACAGTAGCCTACCAATAAAGTCATTGGTCACTATCTTCCTCCTCCTGTGCACTGAAACCACTGAAGTCATCTCCTTCGGTGTCGGAGTTGAATAGCCTCAGAATTGCTTCATCCGATGTTGGATCGTTTTCATTGTC…
	Chordata	Salmoniformes		Oncorhynchus keta	Onke		1835	334 DD35F	79	2	2021-10-10	100	CCGTC/CCGTC		ref	TA/GA	JABAHX010000498.1:1569080-1574360		TACCGTCATTTCCGGACTATAAGGTGCTACTTTTTTTCCCACGCTTTGAACCTCGCGGTTTATACAATGACGCGGCTAATTTCTGGATTTTTCCCGCTTTCACAAGATTCATGCCGCCAAAAAACTGAGCACCGTCACATAATGTGACGTAAATCGAGCGCGCTCAAACTTCCCATCATTCTGATTACGGTAGTCATTTTGTCACCCTCATCATGGCATGCATATGATGCAGCTTTCAAGTTGAAGGCGATCGATCTGGCTGTTGGAAAAGGAAATAGAGCTGTTGCACGGGAGCTTGGCCTTAATGAGTCAATGATAAGACGTTGGAAACAGCACCGTGAGGAACTGACTCAGTGCAAAAAGACGACAAAAGCTTTCAGAGGGAAGAAAAGCAGATGG…
	Chordata	Salmoniformes		Salvelinus namaycush	Sana		1819	439	63	19	18/18	88.89	CCGTA/CCGTA		ref	TA/TA	JAEAGN010000006.1:1420107-1425393		TACCGTAATTTCCGGACTATAAGCCGCTACTTTTTTCCCACGCTATGAACCTCGCGCTTTATACAATGACGCGGCTAATTTATGGATTTTTCCCGCTTTCACAAATTCATGCCGCCAAAAAACTGAGCACCGTCACATAATGTGACGCAAATCGAGCGCGCTCAAACTTGCCATCATTCTGATTACGGTAGTCATTTTGTCACCCTCATCATGGCAAAGACACGGAGAAATGCATATGATGCAGCTTTCAAGTTGAAGGCGATCGATCTGGCTGTTGGAAAGGGAAATAGAGCTGCTGCACGGGAGCTTGGCCTTAATGAGTCTATGATAAGACGTTGGAAACAGCAGCATGAGCAACTGACTCAGTGCAGAAAGACAACAAAAGCTTTCAGAGGGAAG…		TACCGTAATTTCCGGACTATAAGCCGCTACTTTTTTCCCACGCTATGAACCTCGCGCTTTATACAATGACGCGGCTAATTTATGGATTTTTCCCGCTTTCACAAnATTCATGCCGCCAAAAAACTGAGCACCGTCACATAATGTGACGTAAATCGAGCGCGCTCAAACTTCCCATCATTCTGATTACGGTAGTCATTTTGTCACCCTCATCATGGCAAAGACACGGAGAAATGCATATGATGCAGCTTTCAAGTTGAAGGCGATCGATCTGGCTGTTGGAAAAGGAAATAGAGCTGCTGCACGGGAGCTTGGCCTTAATGAGTCTATGATAAGACGTTGGAAACAGCAGCATGAGCAACTGACTCAGTGCAGAAAGACAACAAAAGCTTTCAGAGGGAA…
	Chordata	Salmoniformes		Oncorhynchus nerka	Onne		1799	436	76	2	18/18	100	CCGTA/CCGTA		ref	TA/TA	SZNR01027316.1:748291-753568		TACCGTAATTGCTGGACTATTAAGCGCACCTGAATATAAACCGCACCAACTGATTTAAAAAAAAAAAAATGTATTTTGTACATAAATACGCCGCACATGTCTATAAGCCGCAGGTGCCTACCGGTACATTGAAACAAATTAACTTTACACAGCCTTTAAACGAAACACGGCTTGTAACAAAAATAAATAGGCTTTAACGAAATACGGCTTGTAATAAAAATAAATAGGCTTTAACGAAACACGGCTTGTAACAAAAATTAAACAGTAGCCTACCAGTAAAGTCATTGGTCACTATCTTCCTCCTCCTGTGCACTGAAACCACTGAAGTCATCTCCTTCGGTGTCGGAGTTGAATAGCCTCAGAATTGCTTCATCCGATGTTGGATCGTTTTCATTGTCG…
	Chordata	Anura	Anura	Nanorana parkeri	Napa-PasserC-frogs		1677	442	17	3	25/25	88	CCGTA/CCGTA	CCGTATTTTTCCGTGTATAAGACGC/CCGTATTTTTTCGTCTATAAGATGC	wgs	TA/TA	JYOU01084167.1:1334-3014		TACCGTATTTTTCCGTGTATAAGACGCTACTTTTTCATAAGAATCTTGAGCTAAAAATAGAGGTGCGTCTTATACACGGGGGCCGCGGTTTTGAAAGTGCTGATACCACTGCAACCTAGCCTCACGGATTGCAGAGACAAGATAACAGTTCTCCTCCAATCATAAATCTTTTGAACCTGAGGTCAGTTGTTGCTGGGGAGACCGTGTAGGCAGTGCCCAGAGCGGTAATGTCGGAGCATTCTGTGACCATAGAAATGTCAGAAAGTGAAAAACAACCTGTAAAGCGGCTGGCTTACTCTGCAAAATTTAAACTGGATGTTATCAGTTATGCAAAAGAGCATGGAAATAGAGCTGCAGAGAGACAATTTGGACCTCCTCCCACTGAGTGTATGATCAGAC…
	Chordata	Anura		Rhinella marina	Rhma		1885	425	20	3	27/27	96.3	CCGTA/CCGTA	CCGTATTTTCCGGACTATAAGGCGCAC/CCGTATTTTCCGGATTATAAGGCGCAC	wgs	TA/TA	ONZH01029876.1:242633-247895		TACCGTATTTTCCGGACTATAAGGCGCACATAAAATGCTGAGAATTTCTCAGAAATAGAAAGTGCGCCTTATAATCCGGTGCGCCTTATATATGAACCCGACAGTAAAGAGAGGGGTTCATACATGATCCTTTACCTCTATCGTGGGCGGCAGGGGTCGGCGGCGGCATACCACAGCACACACCATGCTCCTCCCCCCCCGTGTGCCTATGAATTTATTCTTCACTTGGGTTTTTACAGTATCCATAAATGGATTGAGCATTACGGCCACCGTAGTCAGGAGCCACACTGAGTGATACTTACAGCTCTGTGCGCAGGATCCTTGCAATATATCTGTGCTTTAGCGTTAACTATACCCACTACCCCAAAAAATGCCTCCTGTTAAGAGACATGCTTATGA…
	Chordata	Anura		Oophaga pumilio	Oopu		2121	421	22	2	15/15	86.67	CCGTA/CCGTA		wgs	TA/TA	VIAB01020545.1:6474-9727		TACCGTATTTTTCGGACTATAAGACGCACTGGAC-----CATAAGACGCACCTAG-GTTTTAGAGGT--TGAAAATAGGAAA--AAAATGTTTTGAAGCAAATAATGGGG-TAAAATATTTAATAACATAAATAACATAATATTTCAC-CAATGCAAATGTAAACAGAACTCAGCAGCAGCATTATCAACCATTATTGATTTATGTACAGAAACTCCTCAGTCATCAGGGAACCCCAAGAACTCCTCGTCA-CTACTGTCCATATTTAGGAAGCTCGGTTCCTCAGAATCAC-TAGTTTCACTGTCATCACT--CTGTTCATAGAGGATGTCATCTTCGGTGCCATCTAAAGCATTGCTGATGCCACATTTTTTGAAGGACTTCACAATGGTTTCATCT…
	Chordata	Anura		Leptobrachium leishanense	Lele		1777	446	14	14	27/27	100	CCGTA/CCGTA		wgs	TA/TA	RXON01000001.1:253815016-253820290		TACCGTATTTTTCGGACCATAAGGCGCACTTAAAATCCTTAAATTTTCTCACAAATCGACAGTGCGCCTTAAAATGCGGTGCACCTAATGTATGGCTGTGTTTTCTGACCTAGAACTGATTTGGCGCTCAAAAACCTGTCAATGTTTTAGGTAAGCTACGAAGCTGCACTGCTTGGATTGAGCATTACGGCCATGGTAGTCAGGAGGTGTGTGCATTCATTTTCTATACCCGCTGCCCCAAAAATGGCTCCTGTTAAGAGACATGCTTACGAAGCGGATTTCAAACTCAACGCTATCAGTCACGCAGTACAACATGGAAATCGAGCAGCTGCGAGAGAATTCAACATTAATGAATCAATGGTACGGAAGTGGAGGAAGCAAGAAGACGCCCTGCGCCAG…		TACCGTATTTTTCGGACCATAAGGCGCACCGGGTTATAAGGCGCAATATCAATGATCGACTGCTAACGGGTTTATTTTCATACATAAAGCGCACCGGGTTATAAGGCGCATTAAATGAAACAAAACTCTGATAAATCAAATTTTATTCAACTCTTTATTCAACTCTTTCACAATAACCATAAAATGGTCTTTCACAATAACTCnnAACATTGTTCAGTAAAATAAAATACAAAATACACACTTTTTCAGTTTATTCCTCTACCGCAAATCCATCAAATTCTTCATCTTCAGTGTCTGAGTTTAACAGTTGGGCGATTTCgGCATCAAGCACGCCCGGATCCCTCTCATCATTTTCATCATTATCCGAGTCAGTCTCGTTGCTGGTACTTAGCTGTTCAG…
	Chordata	Anura		Lithobates catesbeianus	Lica		1746	426	13	1	27/27	100	CCGTA/CCGTA		wgs	TA/TA	LIAG020476206.1:1916-7181		TACCGTATTTTTCGGACCATAAGGCGCACTTAAAATCCTTTAATTTTCTCAAAAATCGACAGTGCGCCTTAAAATGCGGTGCGTCTAATGTATGAATTAATTTCTGGTTGTGCTTTCTGACCTAGAACCGATTTTATGTGGTACACGGCAAAAATCTGTCAAAATGTTTTCGCACGGCCTTGGTAAGCTACAAAGCTGCACTGCTTGATGGATTGAGCATTACGGCCATCGTAGTCAGGAGCCTCACTGAGTAATACGATCTGTGCTTAAACATTAAGGTGTGTGCATACCCGTTGCCCAAAAATGGCTCCTGTTAAGAGACATGCTTACGAATCGGATTTCAAACTCAACGCTATCAGTCACGCAGTACAACATGGAAATAGAGCAACTGCGAGAGAA…
	Chordata	Anura		Rana temporaria	Rate		1957	178	23	1(<300)	27/27	96.3	CCGTA/CCGTA		wgs	TA/TA	CAJIML010008554.1:167692-172978		TACCGTATTTTTCAGACTATAAGGCGCACTTAAAATCCTTTCATTTTCTCAAAATTCGACAGTGCGCCTTATAATGCGGTGTGCCTTATGTATGGTTGTATTGAGCATTATGGACATACATGATAGGTTTACAGCATCCACTTACCTGTACATGTAAATAGTAGAGATCTGGCATGTAGATCATGGAAATAGTCTCTACTGTAACGTCCTTCGGCACCAGATGTAAGCTGTAAAATGCTCCTATGCCCCTCTATGTTGAACCGTCCGTCCGTATAGCAGTGGCACTAGCTAGTACGTTGACGTCACTGGAATGCGACGGCATTTCGGAGCTGGCGCTTGCGTGTGACAGGTGTGTGCATTCATTCATTAATTTACTACGGTATATTAATTTTCTATACA…
	Chordata	Anura		Limnodynastes dumerilii	Lidu		1730	330	7	1	28/28	86.21	CCGTA/CCGTA		wgs	TA/TA	WWET01001121.1:361917-367068		TACCGTATTTTCTGCACTATAAGGCACACCGGATTATAAGGCGCAGTCTCAATTACAGGGTCTATTTCTGTACTTAACCCATACATAAGGCGCACCGTATTATAAGACGCATGCTAAAACATACGGTCTACAAAAAAAAGGTAACGGAAGCAAAACATTGAGTTTAGTTAAACTTCATTCTACTATTTAACAATACACTCACATTATTTTTTAATCAATCTTCTCCCACAAATCCATCAAAGTCCTCAAACATGCCGGGTTCCCTCTCATCATTGTCGGAGTCAGTCTCGTTTCCAGGTGGCTGTTCAGCAATGAAGCCGGCTTTCGCGAAAGCTCGGATAACAGTTAAAGCAGATACCTTAGCCCAGGCATCCACAATCCATTCACATATGGTGGCGT…
	Chordata	Anura		Spea multiplicata	Spmu		1877	425	8	8	27/27	96.3	CCGTA/CCGTA		wgs	TA/TA	VKOC01032647.1:6276-9538		TACCGTATTTTCCGGACTATAAGGCGCACATAAAATGCTGAGAATTTCTCAGAAATAGAAAGTGCGCCTTATAATCCGGTGCGCCTTATATATGAACCCGACAGTAAAGAGAGGGGTTCATACAGGATCCTTTACCTCTATCGTGGGCGGCAGGGGTCGGCGGCGGCATACCACAGCACACACCATGCTCCTCCCCCCCGTGCGCCTATGAATTTATTCTTCACTTGGGTTTTTACAGTATCCATAAATGGATTGAGCATTACGGCCACCGTAGTCAGGAGCCACACTGAGTGATACTTACAGCTCTGTGCGCAGGATCCTTGCAATATATCTGTGCTTTAGCGTTAACTATACCCACTACCCCAAAAAATGCCTCCTGTTAAGAGACATGCTTATGAT…		TACCGTATTTTCCGGACTATAAGGCGCACATAAAATGCTGAGAATTTCTCAGAAATAGAAAGTGCGCCTTATAATCCGGTGCGCCTTATATATGAACCCGACAGTAAAGAGAGGGGTTCATACAGGATCCTTTACCTCTATCGTGGGCGGCAGGGGTCGGCGGCGGCATACCACAGCACACACCATGCTCCTCCCCCCCGTGCGCCTATGAATTTATTCTTCACTTGGGTTTTTACAGTATCCATAAATGGATTGAGCATTACGGCCACCGTAGTCAGGAGCCACACTGAGTGATACTTACAGCTCTGTGCGCAGGATCCTTGCAATATATCTGTGCTTTAGCGTTAACTATACCCACTACCCCAAAAAATGCCTCCTGTTAAGAGACATGCTTATGAT…
	Chordata	Anura		Bufo gargarizans	Buga		2284	226	10	1(<300)	22/22	100	CCGTA/CCGTA		ref	TA/TA	JABFFT010000011.1:108523413-108527952		TACCGTATATACTCGAGTATAAGCTGACCCGAATATAAGCCGAGGCCCCTAATTTTCCCCCCCAAAAATGGGAAAAATTATTGACTTAAGACTAGGGTGGGAAATGCAGCAGCTACTGGTAAATTTCAAAAATAAAAATAGATACCAATAAAATTACATTAATTAAGGCATCAGTAGGTTAAAGGTTTTTGAATATTTATTTCAAAGAAAAACAATATGGTATCAACAATAACTTTAACAGTACAAAAACCAACTAAAGCTAAAAGAGTTACAATCCTTCAAAACTGGATTCCTCATCGTCTGTAAGTCCAAACAGAGCTTCAACTGTAGCTGGTGTGAGGTTATCAGCGTAGACATTGTCATCATCACTGAGTTCGCAGTCATCACCATCACTGCTGT…
	Chordata	Anura		Pyxicephalus adspersus	Pyad		2781	300	8	2	26/26	96.15	CCGTA/CCGTA		wgs	TA/TA	PZQJ01000002.1:142898114-142903394		TACCGTATTTTTCGGACCATAAGAGGCATTTTTTTTCCCCCAGAAGTGGGGGAAAAAAGTCCCTGCGTCTTATGGTCCAAATACAGCCTACAGATATGCTGTAAAAAAAAAAAAGTTTCGTACTTGCCCGGCTCTGTGTGGTCTCTCTTGCTGCAGCCACTGTCCATTCCTCTGTGCCCAGAGTGTCTGCCCCGCTCCGCGCCTCCATGTCAGCCCAGGTGCGGTGTACGGTAAATGCTCCACTGCGGTGAGCATACCGCAACCCTCACTCCTTGCCGGCTGCAGACTCCGTGCCCGATCATTCCTCTGTGCCCAGTTAAACTCCGCCCTCCGTTGGATGCCGTGATTGATTACTGGGTAGGCGTACAGTAGATCTCAGCCCACCAGTAAACATCCGCT…
				Xenopus tropicalis	Xetr-PasserC-1-amphibians		1968	451	10	3	25/		CCGTA/		ref		gi|585844046|gb|AUVC01009897.1|:2420-4125		TACCGTATATACTCGAGTATAAGCCGATCCGAATATAAGCCGAGGTACCTAATTTTACCTAAGAGAACTGGAAAAACTTATTGACTCGAGTATAAGCCTAGGGTGGGAAATGCAGCCGCTACCGCTAAGTTTCAATAACCAAAATAAATACCAATAAAATCACATTAATTGAGGCATGAGTTGGGTATATGTTTTTAAATATTTATTTCAAAGAAAAACAGTTCAACTAGCTCTGTAAGTGGAGAAGAGCGTTAACAAAAACAATATGGTATCAACAATGTTACCTTAAGAGTAATACCCCCTTAGCTCAGCAACCAAGCTAAAACACAAAAGAGTTAAAATCCCTCAAAACTGGATTCATCTTCATCATCTGTATGTCCAAATAGAGCTTCAGCTTCA…
				Xenopus tropicalis	Xetr-PasserC-2-amphibians		2438	454	7	1	27/27	100	CCGTA/CCGTA		ref		gi|1036391600|gb|AAMC03007460.1|:24163-26604		TACCGTATTTTTCGGACCATAAGACGCACTTTTTTTCCCCCAGAAGTGGGGGGGAAAAGTCCCTGCGTCTTATGGTCCAAATATAGCCTACAGATATAGTTTAAAAAAAGTTTTTTTACTTGCCCGTGTGGTCTCTGTGCAGGGCCCTCCTCTATATACCGGCGCTTGCCCGTGTGGTCTCTGTGCAGGACCCTCCTCTATATACCGGCGCTTAGCTCTGGCGCTGTGCGCATGCACTATGACGCGCATGCCCATACGCATGCGCGTCATTCAAACTAAGGCAGCCAGAGGGACAGAGGCACTGTGGTGCGGCGCTGTGCGGGGAAAACCATCCTGAGGCCTGAGCAGGTAGGCTGCTTTTACAGGAAATGGGGGCAATTCTTGATTGCTGCTGCTGGT…
	Chordata	Anura		Xenopus tropicalis	Xetr-PasserC-frogs		2193	395	5	1	28/28	96.43	CCGTA/CCGTA		ref	TA/TA	AAMC03023697.1:11501-16778		TACCGTATTTTCCGCACTATAAGGCACACCGGATTATAAGGCGCAGTCTCAATTACGGGGTCTATTTCTGTACTTAATACATATATAAGGTGCACCGGATTATAAGGCGCATGCTAAAACATACGGTCTACAAAAAAAAAAATAAGTAACGGAAGCAAAACAGTGAGTTTAGTTGAACTTTATTCAACAAAAAAAAAGTACCGGTAACGGTAACTAAAGCAAGAGTTTAGTTGAACTTTGTATTTGTATTAACAATACACTCACATTATTTGTTAATCAATCTTCTCCCACAAATCTATCAAAGCAAAACAGTGAGTTTAGTTGAACTTTATTCAACAAAAAAAAAGTACCGGTAACGGTAACTAAAGCAAGAGTTTAGTTGAACTTTGTATTTGTATT…
	Chordata	Anura		Xenopus laevis	Xela		2659	452 DD35K	10	1	28/28	89.29	CCTTA/TCGTA		ref	TA/TA	LYTH01053746.1:10788-15933		TATCGTATATACTCGAGTATAAGCCGAGTTTTTCAGCACCCAAAATATGCTGGAAAAAGTCTCGGCTTATACTTGAGTCAGTATAAAACTTACGGTACCTAGCTGATCGACACAACGTGCCTCTTCCCTGAAGCAGATGGCTGCGCTTCTGACCCGCGGCTAGTGCTCTCTCCTGCGTGCCGCAGGGCCCACTGCCATTTTCGGTCACTTCCGCTTTTGTCTATAGCTGCTGAGGACCGAGTACCCTGGGGACCGTCCGCACTGTGCCTGCACGTAAATTCTACGTTTCAGGCAAGACTCAGGAGGCAGCCAATCACGTAACGCCTAGAGTCCCTCCTCATGAGACCTTGTAGCAGAGAGCAGGTCACATACTGATCAGCAAAGCAGGAATTGGGCTGT…
	Chordata	Testudines	Testudines	Pelodiscus sinensis	Pesi-PasserC-turtles		1952	450	49	1	27/27	96.3	CCGTA/CCGTA	CCGTATTTTCCGGCGTATAAGACGACT	ref	TA/TA	NW_005854870.1:809651-811611		TACCGTATTTTCCGGCGTATAAGACGACTTTTTATACTAAAAAACATCCCCCAAAAATCGGGGGTCGTCTTATACACCGGATATAAACATACTGTAGCTTCGGCTACATACAGAACGTCCCTATTATTACCTTTTAGCCCGCTGGATGTGCCTTAATACAGTACTGTAGCTTCGGCTACATACAGAATGTCCCTGTGCTGATACTGTATGTACCGCACTGAGCCAATCCCGGCAAGCGGTGTATTCTATTAATGCATACAAATCCTGCTCAGATTGGCAAAGGTTGTAATAGCCCGCCTCTCTGACTCAGCCAATCCGAGAAGGCTTTGTACGTTCTGTATGTAGCCGAAGCTACAGTACTGTATTACCACACATCCAGCGGCCTAAAAGATTAGGGAC…
	Chordata	Testudines		Chrysemys picta bellii	Chpi		900	300			-				wgs
	Chordata	Testudines		Chelonia mydas	Chmy		2547	260	40	1(<300)	36/36	86.11	CCCTG/CCCTG		ref	TA/TA	AJIM01242548.1:10000-14000		TACCCTGACAGGCTGGGAGCCAAAGTTTGCCAACTCCTACTATACTTTAAAAGTTGGCATCACAAGAAACACTCAAAGGTTTTGCTAGAAGTATTATAATGTAATCAAATGAAAAACCTGTTGTTGTTATAATAACTGAACAAATATGTATTCACCTTCAGAATTATAGTTAATATTTTAAATATCCGTTTACTTATTTTAAAGTCTCATATTATTCTAAGGTTTCAGAGTAGCAGCCGTGTTAGTCTGTATTCGCAAAAAGAAAAAGAGTACTTACGGCACCTTAGAGACTAACAAATTTATTTGAGCATAAGCTTTCGTGAGCTACAGCTCACTTCATCGGATGCATTCAGTTACTTATTTAAAAAATCTTAAAATCCTTCAAAGTCCGAATCAGTC…
	Chordata	Testudines		Apalone spinifera	Apsp		1386	462(DD35E)			-				wgs
	Chordata	Testudines		Malaclemys terrapin terrapin	Mate-PasserC-turtles		2541	450	238	10	27/27	100	CCGTA/CCGTA	CCGTATTTTCCGGCGTATAAGACGACT	wgs	TA/TA	MDXI01010651.1:1164688-1168037		TACCGTATTTTCCGGCGTATAAGACGACTGGGCGTATAAGACGACCCCCAACTTTTCCAGTTAAAATATAGAGTTTGGGATATACTCGCCGTATAAGACTACCCCCCTTCCAACGCACACCAAATAAAAATTAAAAAAAATCAGATTTGATTTCAATATGGTAATTTTAATTCAAATGCTTATGACATGCAGGTACTTAGCAGGAAAACTGTTACTTATAAACATAAGGCTGTTTGTCATCAAACATGTAAACATAAAACAGTGCAAGTGGATTAAACTTTTCCTAATTCACTCTAAAGCTGAAAGGAAGGATAAGACAATAAACCCATGGGAGCTGCCATGCTGTTTGTTTTCTAAGCTGTCAACCAAACTGGAACTGATGATGATAGGAGGAAGATA…		TACCGTATTTTCCGGCGTATAAGACGACTGGGCGTATAAGACGACCCCCAACTTTTCCAGTTAAAATATAGAGTTTGGGATATACTCGCCGTATAAGACTACCCCTCTTCCAACGCACACCAAATAAAAATTAAAAAAACATCAGATTTGATTTCAATATGGTAATTTTAATTCAAATGCTTATGACATGCAGGTACTTAGCAGGAAAACTGTCACTTATAAACATAAGGCTGTTTGTCATCAAACATGTAAACATAAAACAGTGCAAGTGGATTAAACTTTTCCTAATTCACTCTAAAGCTGAAAGGAAGGATAAGACAATAAACCCATGGGAGCTGCCATGCTGTTTGTTTTCTAAGCTGTCAACCAAACTGGAACTGATGATGATAGGAGGAAGAT…
	Chordata	Testudines		Gopherus evgoodei	Goev		2704	454	16	1	22/22	95.45	CCGTA/CCFTA		ref	TA/TA	NC_044325.1:151911219-151913939		TACCGTATATACTTGTTCATAAGCCCGTTCGTTTATAAGCCGACCCCTCAAGATGGTTAGGTAAAAATAGCAAAAACTGTATGACCCTTTCATAAGCCGACCCTATATTTCAGGGGTTGGCAAACTTTGGCTCCCAGTCTGTCAAGGTAAGCCGCTAGCGGGTCGGGACGTTTTGTTTACTTGGAGCGTCTGCAGGCACAGAGCCCCTCAGCTCCCGATGTCTGCAGTTTGCCGTTCCCAGCCAATGGGAGCTGTGGGAAGCGGTGCCCTGACCGGCCGGGAGACAAAGTTTGCTGACCCCTGCTATATTTTAAAAGCTGTCATCACAAGAAACACTCAAAAGTTTTGCTAGAATTATTTTAATGAAAATTAAATTATTTTTATGAAAATCCTATTGTT…
	Chordata	Testudines		Podocnemis expansa	Poex		2370	278	105	1(<300)	19/19	94.74	TTTTC/TTTTC		wgs	TA/TA	VOCP01016009.1:211121-213494		TATTTTCTGGACTATAAGTCAAGTTTTTTTTATAAAGATTTTGAAGGGTGCAACTTATATAACGGTGCGACTTATATATATCAAATTTACAAGAAAAATGAAATAAGCGGTCTTTGGAAAATGGAGATGATAAAGGAACTGAACTAGACGACATTCAGATAATGTCTCTGTCAACAATGATCTGCTGGTAGTTACCATTAGCACCTGAACTGAATATGCCTGTTTGTATTAAAACACCAGACTAAGGATATGCAAGAGTTTCCCTCTGCCAATCGTCTTTTCACAACACTGTTTCTAGAAACACAGTTTTGGGATACTCAGAGTCCGCCATGTTGACATAGTCTCTGGCTGGCTCAGTTAATTTGTGTGTGCTCTCTGGCAATTATGTAATCGCTGATG…
	Chordata	Testudines		Chelydra serpentina	Chse		834	278			-				wgs
	Chordata	Testudines		Mesoclemmys tuberculata	Metu		1502	345	11	4			CCGTA/		wgs	TA/	VOCS01045968.1:889-2389		TACCGTATTTTTCGCTCCATAAGACGCACCTAGGGTTTTAAGGAGGAAAATAAGAAAAAAAATATTCTGAACCAAATGGTGTGCTAAAATATTTAATAAAATATACCACAATAATATTTCAACAATGTAAACTCAACAGCAACTCAACAGCAGTATTAACAACCATCATCACTGTTATTAACAAATGAGGAGAGACTTTAACGTTCAAATACTCTTATAGTCGTCCGTGAACCCCAGGAACTCATGATCGCTAGTGTCAGAATTTAAGAAGCTCAGTTGCTCACGATCACTGGTATCACTTTCTTCGCTATCTTCATATATGATATCATCTTCAGTGCCATCTAAGGCATTGCTAATGCCACATTTTTTGAATGACCGTACCACGGTTTCATCCTTCAC…
	Chordata	Testudines		Pelusios castaneus	Peca		2292	437	33	1	25/25	96	CCGTA/CCGTA		wgs	TA/TA	VOCT01075533.1:635-2930		TACCGTATTTCCCCAACGATAAGCCGCCCCACGTTATAGGCCGCCCCATTCTATAAGCCGCAGAAAATGCTCATTTAAGTTTTAGAACTCTAAGATAAGCCGCCCCATGTTATTAGCCGCCCCGTTCTATAAGCCGCAGATAATGCTCATTTCCGTTTTAGAACTCTAAGATAAGCCGCCCCATGTTATTAGCCGCCCCGTTCTATAAGCCGCAGATAATGCTCATTTCCGTTTTAGAACTCTAAGATAAGCCGGCCCATGTTATTAGCCGTGGCGTTACTGGAATTTACCACTCTCAAGTAAAAGCATCTAATTTGGCATGCCCCTGGAGGCCTTTGCAATTCTATAGTAACATTATACCATAGTTGAGTGTGAACAATTAAATTGATAAAATTTTAC…
	Chordata	Testudines		Actinemys marmorata	Acma		1338	446			-				wgs
	Chordata	Testudines		Chelonoidis abingdonii	Chab		2711	454	67	2	22/22	100	CCGTA/CCGTA		wgs	TA/TA	PKMU01001437.1:18839-21553		TACCGTATATACTTGTTCATAAGCTGAATATTTTTGGTAAAAAAGTGACGCATCAAAGAGCAGAGGTCGGCTTATAAATGGGTCTACACCAAAAATTTGATGATTCTAAACTTTATGGAATCATTGAACTAAATATATAATACGTTGCGTTTTGTTCACCTGGAGCATCTGCAGGCATGGAGCCCCTCAGCTCCCTGTGACCATGGTTCACCGTTCTCAGCCCATGGGAGTTGTGCCACTTCCTGCAGCTCCCCTTGGCTGGGAACGGCAAACCGTGGCCACAGAGAGCTGAGGGGCTCCATGTCTGCAGATGCTCCCAAGTAAACAAGATGTCCCGCCAGTGGCTTACCCTGACAGGCCGGGAGCCAAAGTTTGTCGACCCATTTAGTGATGTCAATA…
	Chordata	Testudines		Gopherus agassizii	Goag		2106	102	59	1	29/29	89.66	CCCTG/CCCTA		wgs	TA/TA	PPEB01003701.1:160462-162551		TACCCTAACAGGTGGGAGCCAAAGTTTGCTGACCCATTTCTTGATGTCAATACTGCAGCCTTTTGAAGTTGCAAAGGCTTTGTTTAGTGGACTAGATTGTCTTGAAAGGAATACTAAAAGAGCAGTGATTCAGATCTGCATGACATTTGATCCATACATTTCACAAAATGCTATGCCTTACAAGCCAATGAGAAAAATAGAATGAACGATAGTACTATAGCACTGGTGTCAGTCCACTACTGTGTAATTTGATCTCTTCATGCATTTCTACCAATGGACCTCATAAGTCTCGAACCAATATGAAAATATTATGTGCAGAATTGATGGAATCACTAACTAAATTGAAATAGCCTGTTATCCCCACAGACATGCCAATCTACAGGGCTGCTTTTTAAATAA…
	Chordata	Testudines		Terrapene carolina	Teca		1359	453			-				wgs
	Chordata	Testudines		Platysternon megacephalum	Plme		2107	449	58	1	32/32	93.75	CCCTG/CCCTG		wgs	TA/TA	QXTE01000492.1:52967-55077		TACCCTGACAGGCTGGGAGCCAAAGTTTGCCGACTCATTTATTGATGTCAATACTGCAGCCTTTTAAAGTTGCAAAGGCTTTGTTTAGTGGACTAGCTTGGCTTGAAAGCAATACTAAAAGAGCAGTGCTGCAGATCTGCATGACATTTGACCCATGCATTTCACAAAATGCTATGCCTTACAAGCCAATCAGAAAAATACAATGAATGATAGTACTATAGCACTGGTGTCAGTCCGCTACTGTGTAATTTGATCTCTTCATGCATTTCTATCAATGGACCTCATAAGTCTCGAGCCAGTATGAAAATATAACATGCAGAATCGATGGAATCTCTAATAAAATTGAAATAGTCTGTTATCCCCACCGACATGCCAATCTACAGGGCTGCTTTGAAATAA…
	Chordata	Testudines		Cuora mccordi	Cumc		2021	449	12	1	27/27	88.89	CCATA/CCGTA		wgs	TA/TA	RQSS01016277.1:118128-120152		TACCGTATTTTCCGGCGTATAAGACGACTTTTTATACTAAAAAACAACCCCCAAAAATCGGGGGTCGTCTTATACGCCGGATATAAACATACTGTAGCTTTGGCTACATACAGAACGTCCCTATTATTACCTTTTAGCCCGCTGGATGTGCCCTAATACAGTACTGTAGCTTGGGCTACATACAGAACGTCCCTGTGCTGATACTGTATGTACCGCGCTGAGCCAATCACGGCAAGCAGTGTATTCTATTAATGCATACAAAGCCTGCTCAGATTGGCTGAGTCAGAGAGGCGGGCTATTGCAATCTTTGCCAATCCGAGCAGGCTTTGTATGCATTAATAGAATACACCGCTTGCCGGGATTGGCTCAGCGCGGTACATACAGTATCAGCACAGGGAC…
	Chordata	Squamata	Squamata	Protobothrops mucrosquamatus	Prmu-PasserC-snakes		2827	442	10	1	27/27	96.3	CCGTA/CCGTA	CCGTATATTCCGGCTTATAAGATGACT	ref	TA/TA	NW_015388273.1:639176-642006		TACCGTATTTTCCGGCGTATAAGACGACTTTCTAAACCCTGAAAATCTTCTAAAAAGTCGGGGGTCGTCTTATACGCCCAGTCATCTTATACGCCAGAAAATATGTGTCGCGCCCTGCGAGGCCCATTCACCTGGGATGGCTGGAAATGCAGCCGTCATGCTGCTCCACTGCCTGGGAGGGTCCGTGCTGCCTGCCTGCCTCCATTGCTTCTGCCGGCGTCGCAAACTGATGACGTTGGTCGAGAGTGCCTCGCTGGGCCGACAACCAGCTGGGAGCGCCGGACTGCTTGCCGGGCCGACAACCTGCTGGGAGGACTGTCAACTCGGACAAGGCTCCATCGGCTGCAAGTATGGTAGTTTTCGGACCTTGCTGGGGACCTGGCTGAAGCCTGGCTAGGG…
	Chordata	Squamata		Paroedura picta	Papi		1603	219	1	1	27/27	88.89	CCGTA/CCGTA		wgs	TA/TA	BDOT01000094.1:2005125-2006448		TACCGTATTTGTCGGCGTATAAGACGACTGGGCGTATAAGACGACTCCCCAACATTTCCACTCAAAATATAGAGTTTGTTATATACTCGGCGTATAAGACTACCCCCTCTTCCACACACCTTCCACACACCAAATAAAACATAAAAGAACATCAGATTTGATTTCAACAGGTTAATTTATATTCAAATGCTTATGACATGCAGAAAAATTGTCACAAGGCTGTATGTTATCAAACATGTACAGTAAACATAAAACATTGCAAGTTTATTAAATCTGGATCAGCAAAACCACGGGATAGGTAACATGTTTCTGGAGACACCCCCCCCTTCTGAGCTCCCAAAGGAATGTTCATAAATAGTGTGAAGGTGGCTAAGACCCCTCCCCATCCTGTATTATACC…
	Chordata	Squamata		Paroedura picta	Papi		1272	424			-				wgs
	Chordata	Squamata		Protobothrops flavoviridis	Prfl		2998	450	6	1	27/27	92.59	CCATA/CCGTA		wgs	TA/TA	BFFQ01000737.1:294508-297509		TACCGTATATTCCGGCGTATAAGACGACTGGGCGTATAAGACGACCCCCAACTTTTCCAGTTAAAATATAGAGTTTGGGCTATACTCACCGTATAAGACTACCCCTCTTCCAACGCACACCAAATAAAAATTAAAAAACATCAGATTTGATTCAATATGGTAATTTTAATTCAAATGCTTATGACATGCAGGTACTTAGCAGGAAAACTGTCACTTATAAATATAAGGCTGATTGTCATCAAGCATGTAAACATAAAACAGTGCAAGTGGATTAAACTTTTCCTAATTCACTCTAAAGCTGAAAGGAAGGATAAGACAATAAACCCATGGGAGCTGCCATGCTGTTTTTTTTCTAAGCTGTCAACCAAACTGGAACTGATGATGATAGGAGGAAGATAA…
	Chordata	Squamata		Emydocephalus ijimae	Emij		4078	379	9	1	27/27	96.3	CCGTA/CCGTA		wgs	TA/TA	BHEV01065884.1:2169-6250		TACCGTATTTGCCGGCGTATAAGACAACTGGGCGTATAAAACGACCCCCCAACATTTCCACTCAAAATATAGAGTTTGTTATATACTCGCCGTATAAGACTACCCCTCTTCCGCACACCTTCCACACACCAAATAAAAGGTAAAAGAACATCAGATTTGATTTCAACATGTTAATTTATATTCAAATGCTTATGACATGCAGGAAAACTGTCACAAGGCTATATGTTATCAAACATGTACAGTAAACATAAAACAGTGCAAGTTTATTAAACGTAATTCACTAAAGACAACACACTCCTCTCCTCCTCAGCGCAAGCAACACTCCAAATGGACCCTATGGACAGGTAGATGCTTCTCAGGAACATAGGCAGGCAGCCCACAACCCAGAGGGACTCTGGC…
	Chordata	Squamata		Laticauda colubrina	Laco		2065	283	294	83	25/25	96	CCGTA/CCGTA		wgs	TA/TA	BHFR01000615.1:2231701-2235050		TACCGTATATACTCGCATATAAGCCGACTCTAAAACGCAATTATTTTTTTAAAAAATTTGGGGGTTGGCTTATACGCGCATAAATCTGATCTCACACAAACGACATGATGCCACTTCTCAGATCACGCAATATCATCGATATTACCATACAGTCATACATACATATAGCACATTTTGTTTACTCTGGGCGCCTCCATTTTGCTTTTTCTACCACCGGATCATAACACGCTCTGATTGGTTAGTCATTCACGTGACCGCTTTCGTGTTTGCGATCGTCACGTGCAACTTTGTGTCCAGTTTCTTTGCGTTTGTAGTAGTAAAATTCATTAAAATATACCCATGTCTGATGTTAAAAGAAAAAGAATGTCGTATGCCGCTTCTTTTAAACTAAAAGTAGTG…		TACCGTATATACTCGCATATAAGCCGACTTTAGAATGCTTTTTTTTTTTnnnnCAAATTTGGGGGTCGGCTTATACGCGCATAAATCTGATTTCTGACACAAATGACATGATGATATGACACCACTTCTCAGATCACGCAATATCGATATTACCATACAGCGATATATACATACAGCACATTTCTTTTTACTCTGGGTGCCTCCATTTTGCTTTTTCTACCACCGGATATAACACGCTCTGATTGGTTnAGTTATTCACGTGACCGCTTTAGTGTTTGCGATCGTCACATGCAACTTTGTGTCCAGTTTCTCTGCATTTAGTAAAGnnTTCCGTAGTAAAATTCATTAAAATATACCCATGTCTGATGTTAAAAGAAAAAGAATGTCTTATGCTGCTTC…
	Chordata	Squamata		Pogona vitticeps	Povi		2324	206	4	1(<300)	22/22	90.91	TTTGC/TTTGC		ref	TA/TA	CEMB01019061.1:3705272-3708564		TATTTGCCAGCGTACAAGACGACTTTTTGGCCCTGAAAAACACGCCTCCAAGTGGGGGGGGTCGTCTTGTACGCCGGGTGCGCTTCAACACCAACAGCCCAGAGCAGGTATATCCGCACACCCCTGACAGGCGTCGGGTCCCAGCGTCATTTTCAGAGTCTAGGAGGGAGCTTCCCTGAATCAAAGCCCAGGCAGAGCTCCACAAATATTCCCAACTCCCTGCAGGCACAATACGCGGAGCCGGTTTTCGAAAGTATCTCCCCACCTCGGCTCATCTCGTCTCTCTGGTTTGTCTTGTTGGTCTTCTGGAGGGAAAGAGAGTCACCCTAGCAGCAGAGTCCTCCAGGCAACAAATGGAGGCAGCACTTCAAAGTGTTTCAGACATTTTGAAACAGACAC…
	Chordata	Squamata		Crotalus pyrrhus	Crpy		813	271			-				wgs
	Chordata	Squamata		Anolis carolinensis	Anca-PasserC-lizards		1849	423	3	1	29/29	93.1	CCGTA/CCGTA	CCGTATTTTTCGCTTTATAGGACGCACCT	ref	TA/TA	NW_003338741.1:5892920-5894466		TACCGTATTTTTCGCTTTATAGGACGCACCTGATGATAAGACGCACCTAGTTTTCAGAGGAGGAAAATGGGGAAAAATAATTTGAACTAAAAGATGACCTAGAACATTTTAATAAAATAACATGTAATATGTAGACATTACCAAACAGTCAACAGCAGCATTAGGAAACATTATTACTGTAATTAATTGTAACAAAACTTTAGAACAATACACCCCTAGTCATCTAGAAACCCCAAAAAATCCCCACTACTGTCCGAACTCAAGCTCTGTGGCTCACTAACAGTGCTATCACTGTCACTGGAGTCTTCATACAGGACATTATCCTCAGAACCATCCAACGCATTACTGATGCCACATTTTTTGAAGGATTTTATAACCGTTTCATCCTTCACTGACTGC…
	Chordata	Squamata		Vipera berus berus	Vibe-PasserC-snakes		1927	409	5	1	27		CCGTA/	CCGTATTTTTCAGACCATAAGACGCAC	wgs	TA/	JTGP01159318.1:813-2372		TACCGTATTTTTCAGACCATAAGACGCACCTGACCATAAGACGCACCCAGTTTTTAGAGCAGGAAAACAAGAAAAAAATATTCTGAACCAAATAGTACCGGTATACTAAAATATTTATTATAATAAAGCAAAATACGGTAATGTTCAACAGCATAAACTCAACAGTGGTGTTAAGAACCATCATCATTTCCATTAACAAATGAGGAAAGACTTAGAGGCTCAAGCACTTTTAAAGTTTTCTGGAAACCCTAAAAACTCATCATCACTAGTGTCAGAATTTATGAAGCTCTGTTGCTCACAATATCCCTTTCTTCGCTATCTTCATATATGATATTATCTTCAGTTCCATTTAAGGCATTGCTAATGCCACATTTTTTGAATGATCGTGCAACGATTTCC…
	Chordata	Squamata		Pantherophis guttatus	Pagu		1053	351	(氨基酸中含多个X)		-				wgs
	Chordata	Squamata		Thamnophis sirtalis	Thsi		1290	430			-				wgs
	Chordata	Squamata		Gekko japonicus	Geja-PasserC-lizards		2298	452	5	3	26/26	100	CCGTA/CCGTA	CCGTATATACTCGAGTATAAGCCGAC	ref	TA/TA	LNDG01127566.1:3442-5743		TACCGTATATACTCGAGTATAAGCCGACTTTTTCAGCACATTTTTTGTGCTGAAAAAGCACCCCCTCGGCTTATACTCGAGTGAGAAAAAAAATGACCCCAGAAAATGCCGCCGCTCCGCAGCCAGATATCAGCCTGTAGTCACTGCAGCCCGCCTGCCTAAACTGATCTAGTTACTGCAGCCCGCCCGCCTAAACTGGTTGCTAGATCGCCTCCCGACTGGCGTCTAGCAACCAGTGACGTAAGAGAGAGGAGAGCGGAGACTGACGTGCCAATAATAACAGCGGAGTTAAAAGACCTCCTCCGCTCAGCAGAACACTAGAAGCCGCCGCTGCCCGCCCCGCCTCCACTGGTTGCTAGATCGCCTGCTGATTGGCGTCTAGCAACCAGTGACGTCAGA…
	Chordata	Squamata		Crotalus horridus	Crho		2547	446	11	1	27/27	96.3	CCGTA/CCGTA		wgs	TA/TA	LVCR01001756.1:29850-33163		TACCGTATTTTCCGGCGTATAAGACGACTTTCTAAACCATGAAAATCTTCTCAAAAGTTGGGGGTCGTCTTATAGGGCGGGTACTGAAACTTACCGAGCCGGACTGGAGAATCTGCGGCGCGTTAGTGCTGCAAGGGTGGGCCAGACGGGTAAAGAGGCGTGTTTTTCTGGGCACAGTGCCACTCTTGCTGCACTAACGCTGCCCCTGGGCACTTGCCAGACCTCATCATAAGTCTTTTTTGGAAGATCTCAGTGAGGGACAGCACTAATAAAGGTACGGTACTTTTGGAATGTGGCCAAAGCAGTCTTTAACCTGATCTGAGCGGTCTAAAATGCTCAGATCAGGTGACAGACTCCCTTGAAGCAGCCCCCTCTCCCTGCTCTCTATCACATTGCGCT…
	Chordata	Squamata		Lacerta viridis	Lavi		2609	149	5	1(<300)	27/27	85.19	CCGTA/CCGTA		wgs	TA/TA	OFHU01002041.1:312025-317083		TACCGTATTTTCCGGCGTATAAGACAACTTTTTAATCCAGGGAAATCTTCTCAAAAGTCGGGGGTCGTCTTATAGGCCGGGTGCGGAAACTGGACTGGAGAATCCACGGTCGTTGCATACGATGGAAGGAGCTCAAAAACGGCCGCAGCCGCATCCCTGCGGAATGCGGCGACTGTATGGAAGCAGCAAGGGCGGTGCTGTGCCCAGAAGAGATAGAGTGGCGCTGTGCCCAGAAAAACATGCCTCTTTCACCCGCCTGGCCCGCCCTGGTATCTCCGCTGCAGCTGGAGCGCTCGGGAGGCTGGCGTGCTGGATGGAGAAAAGGCAGCACACGGAGAAGCTGGAGACAAAGGGCAGTAGGTCCCCGCACTTTGCACGACTCAGCTCGGCTTGAGGGAA…
	Chordata	Squamata		Zootoca vivipara	Zovi		2332	423	4	1	24/24	100	CCGTA/CCGTA		ref	TA/TA	JAATIO010000001.1:104304040-104307299		TACCGTATTTTTCGCTCCATAAGACGGAGCATAAGACGCACTTAGTTTTTTAGAGGAGGAAAGCAAGGAAAAAAAATATTCTGAATCAAATGTTGTACTAAACTATTTAATAAACAACCGGTACAGTATATCAGCATAATGTTTGAACATGTAAAATGAAAAGCAGTCAACAGTGGCATTAAGAACCATCATCACCGTCATTAACAAATGAAGAGAGACTTTAAGGCTCGCCTAATCTTCTAGTCTTCTGTGAACCCCAATAACTCATCAGTGTTAGAGTCAGAATTTAGGAAGCTCAGTTGCTCATAATCACTGACATCACTTTCTTCGCTATCTTCAAATAAAATATCATCTTCGTTTCCATCCATAGCATTGCTAATGCCACATTTTTTGAATGAC…
	Chordata	Squamata		Pantherophis obsoletus	Paob		2989	412	6	1	28/28	92.86	CCGTA/CCGTA		wgs	TA/TA	WJSR01000027.1:3825701-3830831		TACCGTATTTATCGGCGTATAACGCGCACTGGCGTATAACACGCACCTTAATTTTAAGAGGGAAGTTTCAGGAAAAAAAGTAAATTTTAAATAAAGAACTTTGAAGCATAACAAAGGTAGTTCAAAACTTTTTAAATTAATATTTAAGCACATATAAAGGTAAAGAACGTAACATGGAAGTAAAAACTACTGTTTTACCGAATAAACTTTGATATTAATGGATATGTTTTTACAGAAGTTTAAAATCAGAAATCGCTTCTGTCAGAATCCAAGAAACTATTCATCTTCACTGCTATCTTCAAAATCGTACTCAACACTGCTACTTCGACTGCTACTGTCTTCATATATCAGCTCGTCTTCTTTACCATCCAAAGCATTGCTTATGCCACATTTCTTAAA…
	Chordata	Squamata		Naja naja	Nana		468	156			-				wgs
	Chordata	Squamata		Lacerta agilis	Laag		2206	425	18	2	18/19	68.42	CCGTA/CCGTA		wgs	TA/AA	WNMT01012086.1:1588999-1594264		TACCGTAATTTTTTATTTTTTTTACAGACTATGTCAGCTATGTTTACTATGATGCCACCAAGTAGTAGAGTCCCTTAAGTTCCTGGGCTCTATAATTTCTTATAACTTAAATTGGTCAAACAACATCAATAGTATTATTAAAAAGGTCCACCAGAGGCTGTATTTCCTGCGTCAACTAAGGAAATTTAAATTGTCCCAGGAAGTGTTGATCCAATTCTACAGAGGCATCATTGAAACTGTTCTCTGTAATTCTATAACAGCTTGGTACAGTACAGCCTCCAAGAGAGACAAGAAAAGGCTCCAACGAGCTGTAAGAATTGCAGAAAGGGTAATTGGTGTTAGCTTGCCTTCAATAGAGACAATTTATGCTACCCGAGTTAGGAAGAGAGCAGAGAGAAT…
	Chordata	Squamata		Lacerta bilineata	Labi		813	271			-				wgs
	Chordata	Squamata		Podarcis muralis	Pomu		3014	425	16	1	26/26	88.46	CCGTA/CCGTA		ref	TA/TA	SIRZ01000004.1:52331919-52337172		TACCGTATTTTTCGGACCATAACACGCAGTTTTCCCCCCCTAAAAGACAAAGGGAAATGTGTGTGCGTGTTATGGAGCGAATGCAGGCGGGAGGAGCACAGTGTGTCTGCCTGCTTGCCTGCGCTATGGCTTTCCAGCAGCCTGTCCTCCCCTCCCCCGTCGCTGAGAAGCCGGCAAGGCAGCCTGTCCTCCCCTCCCCCGTCGCTGAGAAGCCGGCAAGGCAGCCTGTCCTCCCCTCCTCCCTGGCTGGGAAGCCCGCAAAACAGCTGATCGCAGCGTGTCTGCCTGCTTGCCTGCTCTATGGCTTTCCAGCAGCCTGTCCTCCCCTCCCCCGTCACTGAGAAGCCGGCAAGGCAGTCTGATCGCAGCGTGTCTGCCTGCTTGCCTACTCTATGGCTT…
	Chordata	Squamata		Varanus komodoensis	Vako		3023	425	59	2	23/23	95.65	CCATA/CCGTA		wgs	TA/TA	SJPD01000002.1:41994603-41999856		TACCATATTTTTTGCTCTATAAGACCATAGAGCACCTGACCATAAGACACACCTAGTTTTTAGAGGAGGAAAACGAGAAAAAAAAATTCTGAATCAAATGGTTTACTAAACTATTTAATAAACTATAACAGAATACAGTAATACCGTATTTCAACCTTGTAAAGTGAACAGCAGTCAACAGTGGCATTAAGAACCATCATCACTGTCATTAACAAAAGAGAGACTTTAAAGTTCGAGTACTCTTCTAGTTTTCGTTGAACCCATAGAACTCATCATCGCTAGAGTCAGAATTTATGAAGCTCTGTTGCTCACCATCACTGACATCACTTTCTTCACTATCTTCATATAAGACACCAGCTTCGGTTCCATTCAAAGCATTGCTAATTCCACATTTTTTGA…
	Chordata	Squamata		Notechis scutatus	Nosc		3820	453	11	3	27/27	100	CCGTA/CCGTA		ref	TA/TA	NW_020736255.1:2-3825		TACCGTATTTGCCGGCGTATAAGACGACTTTTTTGCCCGGAAAAACATGCCTCCAAGTGGGGGGGTCGTCTTATACGCCGGGTCGTTTTATACGCCGGCAAATAGTAATTGGGAAGCGCTGCAGCCTCCAGTCCCAAGGATCCGACAGATCGAGGGCTAACGGGATCTCTCCGCCCGTCAACCGAGGAACCGCTGGTTGCTGTGAATGAGAAATGCGCGGTTTCATTTCATCTTGGACGCCGCGGCGTTTTCACCGGCGCTTCCAAGCCAGGCGGACACGACTTTCAGCAGATCGGTTCTCCCTCCCGGAAACCCCGACGTTTAATTGATTTAAATTGCTTTATCTACCCGCGAAGAGGGATGGGAATCCGCTTCAGATCGGCGTTGCTTGAATTGTAA…
	Chordata	Squamata		Pseudonaja textilis	Pste		2062	426	6	4	27/27	100	CCGTA/CCGTA		ref	TA/TA	NW_020769369.1:4473063-4475128		TACCGTATTTATCGGCGTATAACACGCACTTTTTCCCCCTGAAAATAGGGGACAAATGATGTATGCGTGTTATACGCCGATGTCCAGGGAGCGGAATCCTCTTTAAGGGATCCCGTTCCCAATAGTGCCTAGCGGCGGCGCAGCGGCGTGACGTGATGTCAACGCTGCGCCCGCCGCATATTATCACAGCCGCTGGCAGCTGATGAATATGGTAAGTGGAGACCCTTTCTTTGGGGAGGGGAGGGGGAGGGATTGAGGGAGGTGAGGTGGGGTGGGGGAAGAGATGGAGGTGAGGTGAGGTGGGGGAAGAGATGGAGGTGAGGTGAGGGAAGAGATGGAGGTGAGGTGGGGTGGGGGCAAAGAAATACTGACGTTTGGCAAATGCCTCACTACTTATGA…
	Chordata	Crocodylia	Crocodilia	Crocodylus porosus	Crpo-PasserB-crocodilians		1933	431	2	1	19/19	89.47	CCATA/CCATA		ref	TA/TA	NW_017728915.1:10885513-10887093		TACCGTGTTTCCCCGAAAATAAGACACTGTCTTATATTTATTTTTCCTCAAGAAGACACACTATGGCTTATTTTCAGGGGATGTCTTATTTTTATTAAGTATAGTACAACAATCTACATTTATTCAAATACAATTAAGTCGTCGTCTTCTGGAACATCGTCATAACTCTCCAAACACGGAATTCCATCCTGAATTTCTTGCGACTCCATTTCCTTTAGAATCATTGGCCCCAATCTCTCATGTTGAGCAATAGAGCTCTCATTAAATGAGCAGCTCTTATCCATGTAACCTGCTCGGAGTGCATTGGCAACAACACTGTCAGTGATTTTATCCCATGAATTCTTCACCCAAATCACGACCTCTTGCAGGCTAGGTTTCACAAAGTTTCCACGCTGATTT…
	Chordata	Columbiformes		Streptopelia turtur	Sttu		579	193			-				wgs
	Chordata	Anseriformes		Stictonetta naevosa	Stna		1864	450	1	1			CCGTA/		wgs	TA/	JAACYO010019648.1:271-2136		TACCGTATTTTCCGGCGTATAAGACGACTGGGCGTATAAGACGACCCCCAACTTTTCCAGTTAAAATATAGAGTTTGGGATATACTCGCCGTATAAGACTACCCCTCTTCCAACGCACACCAAAAAAAAATTAAAAAAACATCAGATTTGATTTCAATATGGTAATTTTAATTCAAATGCTTATGACATGCAGGTACTTAGCAGGAAAACTGTCACTTATAAACATAAGGCTGTTTGTCATCAAACATGTAAACATAAAACAGTGCAAGTGGATTAAACTTTTCCTAATTCACTCTAAAGCTGAAAGGAAGGATAAGACAATAAACCCATGGGAGCTGCCATGCTGTTTGTTTTCTAAGCTGTCAACCAAACTGGAACTGATGATGATAGGAGGAAGAT…
	Chordata	Anseriformes		Nettapus auritus	Naau		1350	450			-				wgs
	Chordata	Passeriformes		Turdus rufiventris	Turu		1958	433	60	1	28/28	89.29	CAGTA/CAGTA		wgs	TA/TA	PYHW01010359.1:1180464-1182425		TACAGTGATTTCACAACTGTAAGGCGCACCTTAAATCCTAAAATTTTATCAAAACCCAGAAGTGCGCCTTATAATCCAGTGCACCTTATGTATGGAAAACGTTTGGAAATTTACCGCTGACATTGCACTACACCTTTCCCAAGCAAAAATGTCTTGAAGTGAATTCGCCTACGTTGTTTAGACTACGAGATTGTTTGGTCGTGGTGATTTAGACAAATTGCACATTTCTGACCACGATAAAGCAATCAGAGAAAAGCTTCTTGCCTACGCGTGGGTGAAGGCATTACTGAGAGTGGGTGTTAACGGGGAGAGTGACTTCGACATGGCTCCACAGAGGAGAGTAGCTTACGATGCAGATTTCAAGTTGAAAGCAATCAACCATGCAAAAGAACATGGAAA…
	Chordata	Passeriformes		Sialia sialis	Sisi		2728	433	19	1	28/28	89.29	CAGTA/CAGTA		wgs	TA/TA	VRYO01000570.1:4141022-4143753		TACAGTAATTTCACGACTATAAGGTGAACCTTAAATCCTAAAATTTGATCGGAACCCGGAAGTGTGCCTTATATATGGGAAAAGTTTGGAAAGTTACCATTACCTGACACTGCGCCGCACCTTTCCCAGGCAAAAATAGTTTGCAGTTGATTCACCTACGTTGTTTAGACTACGGGATTGTTTGGGCGTAGCGATTTAGATGAATCACGCGTTTCTGACCACGATAAACCAATCAGAGAAAAGCTCTTGCCTACGCATGGATTAAGGTGTTACTGAGCAGGGGTGGTAACGGGCAGAGTGAATTCAAAATGGCTCCACAAAGGAGACTTGCTTACAATGCAGATTTTAAATTGAAAGCAATCAACCATGCAAAAGAACATGGAAATAGATCTGCAGCTA…
	Chordata	Cuculiformes		Ceuthmochares aereus	Ceae		1485	495							wgs
	Chordata	Columbiformes		Alopecoenas beccarii	Albe		1005	335			-				wgs
	Chordata	Cuculiformes		Centropus unirufus	Ceun		2384	375	1	1			CAGTA/		wgs	TA/	VYZI01000849.1:103873-106258		TTCAGTAACATCATTTTCCGAGGTGAGAGTCTGAAAAGGAGCAAAAAAGGTGCAAAAATCACTGCGGGGTGGAACGGTTTCGTGTGTCCGTGCCGGGTCCACCCGTCTGTGCTCTGCACTGGGCTGAGCAGCGACCCAGCCCTGGGCTCCCTTGGTGCTTGGGGACATCTGTCCCTGCCTTGATGCGTCTCCTTTGTTATGGAGATGGCACCGCTTGGCCGCGCTCTGTCCGGGCTCAGCACAATGCGAGGCCTTCAGCGAGTTCCTCTGTTCCTCGGGGACGTCTTTGTACCTCCCTGACATCCGGAGGCCGCGGTGTGAATGGAGCCCAGGCGCGGGGCTGCAGCTGCTGCCGCCCGCGGAGATCCGGGTTGGCCGCGGAGTTCCAGCTGGAGCTGG…
	Chordata	Pelecaniformes		Anhinga rufa	Anru		1548	516			-				wgs
	Chordata	Pelecaniformes		Anhinga anhinga	Ananh		1239	413			-				wgs
	Chordata	Pelecaniformes		Catharus ustulatus	Caus		2052	-	23	0	28/28	82.14	CCGTA/CCGTA		ref	TA/TA	NC_046221.1:41616557-41618612		TACCATATTTTCACGACTATAAGGCGTACTTAAAATCCTAAAATTTGATCAAAACCCGGAAGTATGCCTTAAAATCCAGTGCGCCTTATATATGAAAATAGTTTGAAAGTTTACCGTTAACTGATACTGTGCTGCACCTTTCCCAAGCAAAAATAGGTTGAAGTGGATTCGCCTACATTGTTTAGACTAGGGGATTGTTTGGGCATGGCAATTTTGATGATTCAAGTGTTTTTGATCACGATAAACCAATCAGAGAAAAGCTCTTGCTTACCCAGGGATGAAGGCGTTATTGAAGGGGGATGTTAACAGGGAGACGGACATATTTCCTTCATTCTATGCGCTTGTTGACCTCAACCCCGACTTTATATGGTATTAGTATGCTGTGAAATCAGAAGTCCT…
	Chordata	Columbiformes		Cuculus canorus	Cuca		2383	376	1	1	23/22	70.83	CAGCT/CAGCT		ref	AG/AG	JNOX01003306.1:1639-4025		AGCAGCTGCCCGTGAACGAGGAGACACTCTTCCAGAAAGCCACCAAGATCGGGCGATCCCTGGAAGGTGGCTTCAAGATCTCCTACGAGTGGGCGGTGCGGTTCATGCTGCGGCACAACCTCAGCACGCACACACGGCGGGCGGTGGCCCACCCGCTTCCCAAGGACGTGGAGGACAATGCCAGCTGCTTCATTGAGTTTGTGCAGCGGCAGATCCACACTCAGGACCTGCCCCTCTCCATGATCGCGGCCATTGACGAAATCTCTCTCTTCCTCGACGTGGAGGTGCTGAGCAGCGATGACCGAAAGGAAAACGCTCTGCAGACGGTGGGGACTGGGGAGCCTTGGTGCGACGTCGTCCTCACCATCCTCGCTGACGGAAGCGTTCTCCCAACGCTGG…
	Chordata	Columbiformes		Patagioenas fasciata	Pafa		1002	334			-				wgs
	Chordata	Monotremata	Monotremata	Tachyglossus aculeatus	Taac		1556	522(DN35D)			-				wgs
	Chordata	Monotremata		Ornithorhynchus anatinus	Oran		1704	476(DN35D)	1	1	20/20	80	CCAGG/CCGGG		ref	TA/AC	NC_041743.1:3090875-3092266		TACCAGGCGGGCCGGCCGGTCCTGGTGAAGACGCCCGGGCGGGAGAAGCTGAAGGTGACGGCCATGCTGGGGGTGCTGGCGGACGGGCGCAAGCTGCCCCCGTTCGTCATCCTGCGGGGCACCTACATCCCGCCGGGCCGCTTCCCCGGGGGCATGGAGGTGCGCTGCCATCGCTACGGCTGGATGACGGAGGAGCTGATGCAGGACTGGGTGGAGGCCGTGTGGCGCCGCCGGACCCCCGGGGCCGGGCCCCGCGAGCGGGGGCTGCTCATCCTCAACGGCTTCCGCGGCCACGCCTCCGACTCGCTGCGCGCCCACATGGAGACCCTGAGCACGGACGTGGTCATCGCCCCCGGGGGCCTGACCTCCCAGCTGCAGGTCCTCGACCTGGTGGTCTAC…
	Chordata	Proboscidea	Afrotheria	Echinops telfairi	Ecte		1706	466	72	2			CCGTA/		ref	TA/	AAIY03007462.1:25986172-25987877		ATGGTAGGGCATTCTTTTTCAAAGTCTTTCTTTTTTATCCTGTTAGAAATGGATCCCAATACTTCTAATCCTGGACCAAAACAAAAACGCAGGTCATACGAAGCTGGTTTCAAACTTAAGGTTGTGTCAAGAGCAGAAGAAAGCAGTAACAGTATTGCAAGTAGGGAATTTTGTGTTGATGAAAAACAAGTGAGGGAGTGGCGGAAAATGAAAGCTGACTTGGAAAAGATTCCAAAGGCAAAAAAGGCTCGACGCGGTTTAACAACTTCCTATGGGGCTCTAGAGAGTGAATTGCACAAATGGGTTATGGAGTGTCGTCAAAATGGCTACTGCGTAACACGCATGGGAATTCGCTTACGCGCCCTTCAAATGGCTAGAGACGACAAGTTAAAAGCACCA…
	Chordata	Proboscidea		Elephas maximus	Elma		2093	437	62	1	-		CCGTA/		wgs	TA/	JABTCH010002072.1:279071-281165		TACCGTATTTTTCCCCAAATAGTGCGCCCATGTAAATAATGTGTTCACACACATTACGTGGAAATGATCATGTAAAAAAGTTCTGTAATAGCACACCCATGTGCATGTACCGTGCACTTCATTCACCCTCATTCAATAGTCCAAAAATGTTACTTTAGATCATAGTTGTATAATAAAGGTATAAGCCATGGTGTAGAAGTCATGGATCAGGTTTGGTAGTACCCTGATAATTGGAAAATAAACATTTGAAATTATGCATTTGTTTCCATTAATTAAAGTTGATAATTATATCCCCGTCGCTTTCGAGTCATCAGTCATCGGAACCTCAAATCTGCTGAAGCCTGTCCATAAATCACATGCTGTCAATTGGAAGCATAAACAAAGTGGCATAAATGGCAT…
	Chordata	Hyracoidea		Procavia capensis	Prca		1974	394	2	1	27/-		CCATA/		wgs	TA/-	ABRQ02153936.1:6722-8697		TCACTGCCTTCACCGTCTTCCTCTTCGTCATCGGTATTCTGCTGGTACACAATCCCAGCCTTTCTGAAGCCGTTGCGGATGGTTTCAGGGGTTATTTTTCCCCAAGCAGAAGCCACCCAGTTGCAGACTTCCTTGATCATGGCCCGCTTCAGCCGTCCTGATGGTGTGAACGCGTGAATCCCAGACTGCATCCAGTCATCCCACTCTCTTCTCACTAAAGTCTTGAAAAGGTGGTTCACTGCTATATCCAGTGGCTGCAGTTTACAGGTAAGACCCCCAGGTATGACCGCTATATGAGCACCAGTTGAGTTAATGTAATTTTGAACATGTTTTTCTTTGTGAGTAGCCATGGTGTCAAAAATTAGTAAAGACTTCTTTGAAAAGAATCCCCCCTGCCTG…
	Chordata	Hyracoidea		Heterohyrax brucei	Hebr		2106	438	1	1	27/		CCATA/		wgs	TA/-	PVJQ01027985.1:11501-13606		TACCATATTTTTCCACAAATAGTGCACTCATGTAATCAATGCATGCACACACATGTAATGTGTGGAAATGACAATTCTGTAAAAAAGTTTTGTCGTAGTATGCCTCTTTCACCCTCATTCAACAGTCCAGAAATGTAGCTTTTGATCATATTTGTGTAATAAAGATACAAGCTATAGTCAAGAAGTCATGAATCAGGTCTAGTAGTACCCTGGTAATCAGAAATAAACAATTAAAACTAGCATTTATTTCTATTAATTGAAGTTAATGACTATATTCCCATCACTTCTGAATCATCAGTCGGAACTTTGAACCCACTGAAGCCTGTTCATAAATCATTTGCTGTGAACTGGAAGCATAAACAAAGTGGCATAAATGGAATCGAGTAGCTCTCAGTAGGA…
	Chordata	Chrysochloridae		Chrysochloris asiatica	Chas		1390	432	1	2			CCGTA/		ref	TA/-	PVKF010058529.1:10700-12089		TACCGTAAATCCATCATCTCTCTAGCATCAACTACCATATTTTGTCAGACATATTTTTAGTTTATAAATCTAAATCTTAGAACCCTTTAGGATCATGGCAGGAATTAAACGCAAGTCCTACACGGCCGACTTCAAATTGAATGTTGTTGCGAGGGCGGAAGAGACCAGCAATAGAGCGGCAGCCAGAGAGTTCGAGGTGGCCGAGTCATCCATTCGCGAATGGAGAAAGGAGAAAAAGGAACTGGAGAAAATGAACCCGAGAAAACGCGCACGCCGTGGGCCCAAAGCCAAATGGCCTGAGTTGGAGAGTGACTTGAAAGCGTGGATTCTTTCTCGAAGGGAACAAAACCTAGTGGTCTCTACAGTTGCCGTTCAGATCAAAGCTAAGCTTCTGGCAAG…
	Chordata	Macroscelidea		Elephantulus edwardi	Eled		1296	432			-				wgs		AMGZ01127109.1:61540-64811		ATGGCAGGGATTAAACGCAAGTCCTATACAGCTGACTTCAAGCTGAATGTTGTCGCGAGGGCAGAAGAAACAAGCAACAGAGCGGCAGCGAGAGAGTTTGAGGTGGCAGAGTCATCTATTCGCGAGTGGAGAAAGGAGAAAAAGGAGTTGGAGAAAATGAATCCTCGAAAACGTGCACGTCGCGGGCCCAAGGCAAAATGGCCGGAGTTGGAGAATGACTTGAAAGAGTGGATTCTTTCTCGAAAGGAACAAAATCAAGCTGTCTCCACTGTCGCAATTCAGGTTAAAGCGAAGCTTCTGGCGAATGAAAGGGGAATCCCAGATTTCAAGGCTGGTTTTGCCTGGATTTCTAAATTTCTGAAAAGGAATGGCCTTTCCGTGAGAATGAAAGCCAGTGCA…
	Chordata	Proboscidea		Loxodonta africana	Loaf		2093	437	34	1			CCGTA/		ref	TA/	AAGU03089544.1:278002-281285		TACCGTATTTTTCCCCAAATAGTGCGCCCATGTAAATAATATGTGCACACACATTACGTGGAAATGATTATGTAAAAAAGTTCTGTAATAGCACACCCATATGCATGTACCGTGCACTTCATTCACCCTCATTCAATAGTCCAAAAATGTTACTTTAGATCATAGTTGTATAATAAAGGTATAAGCCATGGTGTAGAAGTCATGGATCAGGTTTGGTAGTACCCTGATAATTGGAAAATAAACATTTGAAATTATGCATTTGTTTCCATTAATTAAAGTTGATAATTATATCCCCGTCGCTTTCGAGTCATCAGTCATCGGAACCTCAAATCTGCTGAAGCCTGTCCATAAATCACATGCTGTCAATTGGAAGCATAAACAAAGTGGCATAAATGGCAT…
	Chordata	Sirenia		Trichechus manatus latirostris	Trma-PasserC-afrotheria		2744	438	95	1	18/19	73.68	CCATA/CTGTA	CCATATTTTAT-GCAAATA	ref	TA/TA	AHIN01120780.1:19449-22196		TACTGTATTTTTCCGCAAATAGTGTGCCCATGTAAATAATGTGCGCACATGCATAACACATGGAAATGATGATTATGTAAAAAAGTTCTGTAATAGCATGCCCATGCATATACCGTGCACTTCTTGTGACATTTCCAGAAGTGAATTTTGGCCTCATTCAGTAGTCCAGAAATGTTAACTTTTGATCATATTTGTATAATAAAGGTATAAGCCATGGTGAAGAAGTCATGGATCAAGTTTGGTAGTACCCTGGTAATCGAAAAATAAACAATTGAAACTATACATTTGTTCCTATTGATTAAAGTTGATAATTATATCCCTGTCGCTTTTGAGTCATCAATCGGAACCTTGAACCTACTGAAGCCTGTCCATAAATCACATGCTATCAGTTGGAAGCGT…
	Chordata	Tubulidentata		Orycteropus afer	Oraf		1347	449							wgs		MZGG01000282.1:482908-485927		TACCGTATTTACTCGTGTATAAGTCGAACTCGTGTATAAGTCGACCCCCCATTCTCAAGGTCAAAAATCGGATTTTTCATCATTTCTGGTTAAAGTAGTGAAATTCAGTCCAATAGAAATTTCCCAAAAAAGTTAATCTTTTCTTCCTAAGAATATACTGAAAACACGGTAAATTAAAAAAGCAGAGCAAAATGTAATCATGTGCTGTGAAGTTTATTAGGACTTGTTTATATCATCACGATTTAAACACACACGAGCACTTTGATTTACTAGAGAAGTATTTTACGATATTTGGAAGTACCGGTAAATCGCATTGCATTTAGCTAACCTTTATCTGAATGTTGAGTTTGAAAGGAGATTTAGAAGACCAGAGGAATGCCGAAGAGCTTCGAAGGATCG…
	Chordata	Rodentia	Rodentia	Mesocricetus auratus	Meau		1557	519(DN35D)			-				wgs
	Chordata	Rodentia		Pedetes capensis	Pecap		1257	419			-				wgs
	Chordata	Rodentia		Acomys cahirinus	Acca		2348	481	2	1	26/26	88.46	CCGTA/CCGTA		wgs	TA/TA	PVKX01045391.1:4542-6893		TACCGTATTTTCTGGCGTATAAGACAACTTTTTAACCCTAAAGAGTCTGTGCCAAAGTGAGGGGTCGTCTTATGTGCTGAGTACTTACCTGCAGCCTGCTTCCCTTTCCTGTACCTCCAGGAGGAGGAGAACGTGAGCGTGGACTGGCTCTCCACCAGAACCCGCCCACTTTTGGGTTGAGTGTGGAATGCACCTTAAAGGGGCAGTGTAGGCTGGCACTGGCTGCTGGCATTTAATAGAGCATCTGGGTGTCTGTGCCCTGCCTGCAAATAGACACATGCCCGAGTCTGCTGCACAGGGGGGTGACTGAGGCCACTCTGGGACATAGTGTGGCTGCTCATTCGTGCTGACCCTCTGCTGAGATTTCAGTAGTTGGGAGCGTGTGGTGTTTATTATCCC…
	Chordata	Eulipotyphla	Insectivora	Crocidura indochinensis	Crin		1275	425(-D35D)							wgs
	Chordata	Chiroptera	Chiroptera	Pteropus vampyrus	Ptva		1314	438(DN35D)							wgs
	Chordata	Chiroptera		Eptesicus fuscus	Epfu-PasserC-bats		2118	254	49	1(<300)	26/26	88.46	CTGTA/CCATA	CTGTATTTTCCGGCGTATAAGACAAC	ref	TA/TA	NW_007370871.1:522703-524820		TACCATATTTTCCGGCGTATAAGACGACTTTTTAACCCAGGAAAATCTTCTCAAAAGTCAGGTGTCATCTTATAGGGTTGGTGCTGAAACTTCCGAGCCAGATCGGAGAATCTGCAGTCGCCAGCCACACTCCATTCATTTCAATGGAGCCGGACGGAGACTGCAAGTGTCTCTGGTCAGCTCCTTTTTGTGCCACATACGGTCTCCGTCCGGCTCCATCGAAATGAATGGAGTGTGGCTGGGTGCTCGCCGCATACGGCGGGGATGCGGCCATGGCCGTTTTTAAGCTCCCCCCCCCGACCATATGCAGCGACCATATGAAAGCAGCAAGGGTGGCGCTGTACAAGTACGGTAGAAGAAAATCCACTCACCAGGATTTGTGGAAAGAAGTGACTTAAC…
	Chordata	Chiroptera		Rhinolophus ferrumequinum	Rhfe-PasserC-bats		1746	217	6	1(<300)	27/27	88.89	CCATA/CCGTA	CCGTATTTTGCCATGTATCATGCATAC	ref	TA/TA	NW_022680355.1:6186200-6188184		TACCGTATTTTGCCATGTATCATGCATACTTTTTCGCCCAAATTTGTGAGGGAAAAATAAGGATGTCTGTTATCCATGGGTAGTACTAATTCCATATCTATATAAATGTTTTTAATTCTTTTATTTATGTTTATGAGTTAAAAGTGTGACTCTAGAAATCAATAATGATATCCACATGCAAAATAATACCCTGGAATACTATACTCGGTTTTGTTGAACTTACGACAAACTTACTTGCAACAAAAGCAATTTTGGCCAACTATTGAACGAAATGAAACGAAGAGCGACGTATTGTTGTCCACAGAGTAAGTGACTCTGACTTGATAAGACAGGCGATGCCGACTCAATCACCACAGGGTGAGCAGCGCAACATTGCTCTTCGTACACTTTAGGCGGGAG…
	Chordata	Chiroptera		Pteronotus parnellii	Ptpa-PasserC-bats		1961	-	28	0	24/24	79.17	CCGTA/CCATA	CCATATTTTGCCATGTATAATGCG	wgs	TA/TA	AWGZ01273123.1:8266-10226		TACCATATTTTGCCATGTATAATGCGTGCCCATGTTTTTGGCCCAAACTTTCAGGAAAAAATACCTTTCATTTCAATTTTTAAATTCAATTATTTATGGGGATTTAGATACTTGTTTTTTGTATGTTTTTTGTATAATTTTGTATTTATTTTTTAACATATTGTGGTACAAAAAATTTATTGTAACAGATAATTATAAAACACAAGAGATACAAGGTACAAGAAATTTTATATACTGGTAACAAATATATGATATTTACACCTCACAGAAGGCCAAGAACTCTTAGTCACCGTCATTCACAAGTATCATCTTCTTCAATTTCTACATTACCGGTGTCTTCTGAAGAATGACCTTCCTCATCCTGGTAAATTTCATCGTCACCCTCAGTTCCATCCACAG…
	Chordata	Chiroptera		Rhinolophus sinicus	Rhsi-PasserC-bats		1942	427	7	1	27/27	96.3	CCGTA/CTGTA	CCGTATTTTGCCATGTATCATGCATAC	wgs	TA/TA	LVEH01000437.1:2157572-2159513		TACCGTATTTTGCTGTGTATAATGCACACCCTGGTTTTTGGCCCAAACTTTCAGGGGGAAAAAATCTTTTTTTTAAATTTTTTAATTCAAATTTTTATTTGTTTATATTTAGGTACTTGTTTTTTGTCTTATAAAGGAATTTTAGCATTTATTTTTTAACACATTATGGTACAAGAAATTTTATGTAACAAATAATTACAAAATACAAAAACAGATACAAGGTACAAGAAATTTTATGTACCAGTAACAAATTTACGGTATTTATGTGTCATAGAAGGCCAAGAACTCTTCCTCACTGTCAATATCAGAAGTATTGTCTTCTTTAATTTTTACATTACCAGTGTCTTCTAAAGAGTCACTTTCCTCATCCTGGTAAATTTCATCGTCCTCACTTCCATC…
	Chordata	Chiroptera		Lasiurus borealis	Labo			106	仅有第一个D						wgs
	Chordata	Chiroptera		Hipposideros armiger	Hiar-PasserC-bats		1957	426	6	1	22/22	100	CCATA/CCATA	CCATATTTTGCTGTGTATAATG	ref	TA/TA	NW_017731416.1:4654529-4656489		TACCATATTTTGCTGTGTATAATGCACACTTTTTTGCCCAAATTTGTGAGGGAAAAATAAGAATGCATATTATATGTGGGTAGTATTAATTCTGTATCTATATAAATGTTTTTAATTCTTTTATTTATGCTTATGAGTTAAAGTGTAACTCTAGAAATCAATAACGACATCTGTATGCAAAATGATACCCTGGAATATGATAATGGGTTTTGTTGAACTTATGACAAACTTGCAACGAAAGCAATGTCGGCCAGTGAGTCAATGAAATGAAACCAAGAGCGAGGTATTGTCCACAGAGTAAATGACTGACTTGATAAGATAGATGATGCCAACTTTATTACCACAGGGTGAACAACGACGTTTCTCTTTCTACACTTTAGGTGGGAGCTAGCAATCTAC…
	Chordata	Chiroptera		Mormoops blainvillei	Mobl		1996	427 DD35H	82	1	25/25	91.3	CCGTA/CTGTA		ref	TA/CA	PVJD01010764.1:19371-24501		CACTGTATTTTGCTGTGTATAATATGCTCCTGTGATAATGAGCACCCATGTTTTTTGGCCCAAACATTCAGGAAAAAAATCTTTTGTTTTAATTTTTTAATTCAATTGTTTATTTATATTTAAATACTTGTTTTTTGTGTTATAAAAGAATTTTAGCATTTATTTTTGAACATATTATGGTACAAGAAAATTTATGTAACAAATAATTACAAAACATAAGAACAGATAAAAGGTACAAGAAATTTTATGTACTGGTAACAAATTTACGAGATTTACACATCATAGAAGGCCAAGAACTCTTCATCACTGTTAACACCAGAACTATTGTCTTCTTCACTTTCTACATTACCAGTGTCTTCTGATGAGTCACTTTCCTCATCCCAGTAAATTTCATCGTCC…
	Chordata	Chiroptera		Murina aurata feae	Muau		2839	130/163 中间缺少30个碱基，且缺少第二个D	30	3(<300)	25/25	88	CCGTA/CTGTA		wgs	TA/TA	PVJC01051003.1:827-3669		TACCGTATTTTCCAGCGTATAAGACGATTTTTTAACCCAGAAAAATATTCTCAAAGGTCGGGGGTTGTCTTATTCGCTGGGTGTTGTCTTATAGGGGAGGTGCTCACACTTCTGAGCTGGACTGGAAAATCTGCAGTCGCCGCATATGGTGGGAGGAGCTCAAAAACAGCCGCACTCCATTCATTTCAATGGAGCTGGACGGAAACCGCAAGTGTCTCAGGTTGGCTCCTTTTTGTGCTGCATACAGTCTCATCCGGCTCCATTGAAATTAATGGAGTGTGGCCGGGTGCTCGCTGCATACAGCAGGGATGCGGCCACAGCCGTTTTTGAGCTCCCCACCACCACCGTATGCGGTGACCGTATGAAAGCAGTAAGGGCGGTGCTGTACAAGTACGGTAG…
	Chordata	Chiroptera		Myotis lucifugus	Mylu-PasserC-bats		1726	315	132	1	22/22	90.91	CTGTA/CTGTG	CTGTGTTTTTCCATGTATAAGA	ref	TA/TA	NW_005871300.1:303334-305063		TACTGTGTTTTTCCATGTATAAGAAGCCCCCATGCATAAGATACCCCCCACTTGTCCAACCCAAAATTAAGAAATAAATATTTTAAACATAAAACAGAACACATTTTTATTTAGTAATTACCACTGGCAATGTTTACATACCAGTACTACGATATTATGCAGCCCATCACTTTATTCAGCCTATGTTGCATCACTGCTCTCTTCTTCATCACTATTAGTTCCAGACATCAATTTGTTCAACTTCTATTGTATCACTGCTGAATTCTGAGTCACTGTCTATATATGTGAGGTCATCCTCAGTTCCGTCCATGGCATTGCTGATTCCACATTTCTTAAAGGACTTCACAATCACCTCTTGTTTGACGCCATACCATGAGTTTAGGACCCAATTACAGACCT…
	Chordata	Chiroptera		Myotis davidii	Myda-PasserC-bats		2255	452	174	1	24/24	100	CCGTA/CCGTA	CCGTATTTGCCGGCGTATAAGACG	ref	TA/TA	NW_006290778.1:1981801-1984076		TACCGTATTTGCCGGCGTATAAGACGACTGGGCGTATAAGACGACCCCCTAACATTTCCACTCAAAATACAGAGTTTGTTATATACTCGCCGTATAAGACTACCCCCTCTTCCGCACCTTCCACACACCAAATAAAAGGTAAAACAATATCAGATTTGATTTTAACATTTTAATTTATATTCAAATGCTTATGACATGCAGGAAAACTGTCACAAGGCTGTATGTAATCAAACATATACATAAAACAGTGCAAGCTTATTACCGGTAAACATACCGGTAATTCACTAAAGAAAACACACTCTATAGACTGGTACCGTAGATGCTTCTCAGGAACACAGGCAAGCAGCCCACAACCTAGAGGGACTGTCAATGATAGAAGTAAGATAACAAATAGAGGGA…
	Chordata	Chiroptera		Myotis brandtii	Mybr-PasserC-bats		1731	217	152	1(<300)	22/21	72.73	CTGTA/CCATA	CCATATTTTTCCGTGTACAAGA	ref	TA/TA	NW_005369060.1:3794156-3795890		TACCATATTTTTCCGTGTACAAGATGCCCCCATGTATAAGACGCCCCCCTACACACACTTTTCCAACCCAGAATTAAGAAATCAATATTTTAAACATAAAACGGAACACATTTTCATTTAATAATTACCCCAGGTAATGTTTACATACCAGTACTATGATATTATGCAGCACATCACTTTATTCAGCCTCTGTTGCATCACTGCTCTCTTCTTCATCACTATTAGTTCCAGACATAACAATTTCTTCAACTTCTATTGTATCACTGCTGAATTCTGAGTCACTGTCTATATATGTGACATCATCCTCAGTTCCGTCCATGGCATTGCTGATTCCACATTTCTTGAAGGACTTCACAATCACCTCTTGTTTGATGCCATACCATGAGTTTAGGACCCAAT…
	Chordata	Chiroptera		Nycticeius humeralis	Nyhu		2009	410	15	1			CCGTA/		wgs	TA/	VMDQ010090955.1:1-3199		TACCGTATTTTCCGGCGCGTAAGACAGCTTTTCAACCCAGGAAAATCTCAGAAGTTAGGGGTCGTCTTATACGCCCCGTGTCTTACAGGGCGGGTGCTGAAACTTCCGAGCCGGACTGGAGAATCTGCGGTCACCGCCTACGGGGCGGGGAGCTCAAAAACAGCCGCGGATATGGCGACCGTATGAAAGCAGCAAGGGCAGCGCTGTACAGATACGGTAGAAGACAATCCCCTCACCAGGATTCGTGGGAAGAAGTGACAACGCGGTCCCGATGGCGAGGTGAGGGGGCGCCTCACTGGCAAGGTGTAAGTGGAGGGCAGAGCAAGCTGCCCCCCAGGTACGGAAAAAAGAGATAGAGCGGCGCTGTGCCCAGAAAAACACGGCTCTTTCACCCACCTG…
	Chordata	Chiroptera		Pipistrellus kuhlii	Piku		2237	221	22	3(<300)	26/26	88.46	CCGTA/CCGTT		ref	TA/CA	JACAGB010000001.1:153274084-153278629		CACCGTATTTTCCAGCATATAAGACGACCCCCTAATATACAGTTAAAGCATAGGTTTAGGCCCATATTCGCTGTATAAGACTACCCCCCACTTCCGAGGCAACACCAGTTCTTTTTTTAATTAAATTTTTAATGAATGACATTTTTAGAACATACCGTGTTATACCGTACATTGATACGATAAATGGAAGGTCTCTTCACAAATGGCAATGCCATGAACTTGACCGAGAAACAAGAAATCCAAAAGAGAACATTAACAATGATGGCATCATCTGGAAAGAAAATTACATGAAGAACTTGCAGAAAACGCTTGTTTGTGACTGACTGGGATGATAAGAGGTTTTTCTAGGCAGAGGAGCATTGTGAGCTTAAAATCCTTCAAAATCCTCATCATGTTCTT…
	Chordata	Chiroptera		Macrotus californicus	Maca		1970	427 DD35H	69	1	22/22	86.96	CTGTA/CTATA		wgs	TA/CA	VMDR010004286.1:54032-59162		TACTGTATTTTGCTGTGTATAGTGTGTACCGTTTTTGCTCAAATTTTTGAAGGAAAAATAAGGATGTGCATTATACATGGGTGGTACTAATTCCATATCTATATAAATGTTTTTAATTCTTTTATTTATGCTTATGCATTAAAAGTGTAACTCCAGAAAGCAATACAATATCTGTATGCAAAATAATGCCCTGGAATACGTTCATCGGTTTTGTTGAACTTACAACAAACTTGCAACAAAAGCAGTTTCAGCCAGTGATTCAATGAAATGAAACAAAGAGCAACATATTGTTATCCACAGAGTGAGATAGACAATTCCAATTGTTACCCACTTGATAAGAGGGTGATGCCGACTTTATTTATTACCTTTGGGTGAGCAGTGTGACATTTCTTTTCGTAC…
	Chordata	Chiroptera		Sturnira hondurensis	Stho		3621	426 DD35H	32	1	12/13	69.23	CCGTA/CCCTA		ref	TA/TA	VSFL01007867.1:5642711-5649841		TACCCTACTCTGCCTTTTCTTTCTATAGCACCTCGTACCTTCTAATATATCGTTTATTTTTTAATAGTCTGCCTCTGTACACCAAGTAGAATGTAGGCCTCACGGGGGCAGAGAATTTTGTGTTTTTAGTGCTATTTCCCAAATGACTAGAACTAAGTACGGATTTGATAAATATTTGCTCATTCGAAGTGACAGTATTTTTATTCAGTTACCAGGTGAAGAAAATAATAAATAAGAATAGGATACTCATTGTGAAACTGTCATACTTTTTATTAATTAGAAGTTGTAGGTGATGTGGGATTTAGCTATACAGATAACCAATGGGATTTAAGATGCGGAATGGTAAAAGCCAACTGCCTTTTCTTCCAAATATAGATAGATAAGCCAACACTATGTTGG…
	Chordata	Chiroptera		Anoura caudifer	Ancau		2050	329 DD35G	29				CCGTA/		wgs	TA/	PVKU01005239.1:95701-100957		TACCGTATGGTGATGGTTGTCTCAAGAAAAATGGTGTGTGATTGAGTTGTGAGATGAACTAGCCACTTATTTTCATGGGACATCATTTTCTTTCTTTCTTTTTTTTTTTTTTTTTTTACGAAAAAAGAGACATTTATTGAAGAAGACACAAGATACAAGAAACATTGTACACAGTTCCCTTCGAAGTAGTCACCTTGGGACCTCACACAGTTGATGGGACATCATTTTCATTTGAAAGAATTCCTAACAAACTGTGGTTATTTAGATTTGGCTATTTGGCAGCCTTTTTCTTGCGAATTACAGCAGTGTATTTTTCGGACTATAAGATGCACCCCCCAAATTTGGGAGGACGGGGGTGTGTGTCTTACAGTCCAAATGTAGCTTATCTGGCTTGCTGTG…
	Chordata	Chiroptera		Molossus molossus	Momol		3136	541	1	1	22/22	81.82	CAGTG/CACTG		ref	CA/TT	NW_023425356.1:20827449-20829594		TTCACTGAGTTAACTTTTTTTTATTGTCTCATTTTTCATAGCACTCACTTGGATATCTCACTCAAGGTAAAAGAAACTCACTTCATGGTTTAATTTCTATTTTGTAGTGTGTTTGGTTTTTATTATTATTACTATGCTATTATTTTGTATTCCTGGTTTAACTGAGGTTTTTCTTCCTCTCTTTCCTAACCCTTAGGCATGGCCAGACTCGTGACCGAGTGAATGACCAGAATTTGAAGAATATGTACCCTCCTCCTTCCTTCCCCTCTAATAAAGCTTCCACTGTGAAATCTGCGGGGCCCACTCCAGCTGAGCCTGAAGAGCTACCAACACCCATGGCCCAGGCACTCCCGTCACCAGTTTCAACTGCAACCCCACCACCAACCCCCACTAACCCCC…
	Chordata	Chiroptera		Phyllostomus discolor	Phdi		1997	425 DD35H	13	3	22/22	90.91	CCATA/CTATA		ref	TA/CA	RXPB02009858.1:770759-772759		CACTATATTTTGCTGTGTATAATGCACTCCCATGTATAATGAGTACCCACATTTGGGGGCCAAACTTTTAAGAAAAAAAGTCTTTTGTTTTAATTTTTAAATTCAATTATTTATTTATTTATTTATTTATTTATATTTAGATACCTTTTTTGTATTATAAAGGAATTTTAGCATTTATTTTTTAACATACTGTGGTGTAAGAAATTTTATGTAACCAGTAATTACAAAACACAAGAACAGATATAAGGTATAAGACATTTTATGTACTGGTAACAAATTTATGATATTTACACATCATAGAAGGCCAAGAATGCTCCATCACTATCAATATCAGAAGTATCGTCTTCAATTTCTACAGTACTGGTGTCTTCTGAAGAGTCACTTTCCTCATCCCAGTAA…
	Chordata	Chiroptera		Tonatia saurophila	Tosa		1977	426 DD35H	54	1	22/22	90.91	CCATA/CTATA	CTATATTTTGCTGTGTATAATG/CCATATTTTGCTGTGTATAGTG	wgs	TA/CA	PVIA01003863.1:44820-46800		CACTATATTTTGCTGTGTATAATGCACTCCCACGTATAATGAGCACCCACATTTTGGGGTCAAACTTTCAAGAAAAAAGTCTTTTGTTTTAATTTTTAAATTCAATTATTTATATTTAGATACCTTTTTTGCATTATAAAGGAATTTTAGCATTTATTTTTGAACATACTGTGGTATAAGAAATTTTATGTAACAGATAATTACAAAACACAAGAACAGATATAAGGTATAAGACATTTTATGTACTGGTAACAAATTAATGATATTCACACATCATAGAAGGCCAAGAATGCTCCATCACTATCAACACCAGAAGTATCGTCTTCGATTTCTACAGCACTGGTATCTTCTGCAGAGTCACTTTCCTCATCCCAGTAAATTTCGTCACCCTCACTTCTA…
	Chordata	Chiroptera		Desmodus rotundus	Dero		1987	427 DD35H	46	1	22/22	81.82	CCGTA/CTA/TA	CCGTACTTTGCTGTGTATAGTG/CTATATTTTGCTGTGTATAATG	ref	TA/CA	PEHR01046251.1:2319-4309		TACCGTACTTTGCTGTGTATAGTGTGCACTTTTTTTGCTCAAATTTTTGAAGGAAAAATAAGGATGTGCATTATACATGGGTGGTACTAATTCTGTATCTATATAAATGTTTTTAATTCTCTTGTTTATGCTTATGTGTTGAAAGTTTAACTCTAGAAAGCAATAATGATATCTGTATGCAAAATAATACCCTAGAATATGATCACTGGTTTTACTGAACTTACGACAAACTTGCAATGAAAGCAGTTTCAGCCAATGATTCAATGAAATGAAATAAAGAGCAACATATTCTCATCCACAGAGTAAGATAGATGATTCCAGCTGTGATCCACTTGATAAGATATGTGATGCCAACTTTATCACCATTGGGTGAACAGTGTGACGTTTCTTTTCATACAC…
	Chordata	Chiroptera		Micronycteris hirsuta	Mihi		1988	427 DD35H	74	1	21/21	76.19	CCGCA/CTATA	CCGCATTTTGCTGTGTATAGT/CTATATTTTGCTATGTATAAT	wgs	TA/CA	PVJI01024842.1:3234-5225		TACCGCATTTTGCTGTGTATAGTATGTACTTTTTTTGCTCAAATTTTTGAGGGAAAAATAAGGATGCGTATTATACATGGGTGGTACTAATTCTGTATCTATATACATGTGTTTAATTCTTTTATTTATGCTTGTGCATTAAAAGTGTAACTCTAGAAAGCAATAATGGTATCTGTATGCAAAGTAATACCCTGGAATATGATCATTGGTTTTGTTGAACTTACACAAACTTGCAACGAAAGCAGTTTCAGCCAATGATTCAATGAAATGAAACAAAGAGCAACATACTCTCATCCACAGAGTAAGACAATTCCAATTGTGATCCACTTGGTAAGATAGGTGATGCCGACTTTATTACCATTGGGTGAACAGTGTGACATTTCTTTTTGTACACTATAG…
	Chordata	Chiroptera		Carollia perspicillata	Cape		1997	427 DD35H	64	1	22/22	81.82	CCGTA/CTATS	CCGTATTTTGCTGTGTGTAGTG/CTATATTTTGCTGTGTATAATG	wgs	TA/CA	PVKM010043492.1:7393-9393		TACCGTATTTTGCTGTGTGTAGTGTGCACTTTTTTTGCTCAATTTTTTTGAGGGAAAAATAAGAATGCACATTATACATGGGTGGTGCTAATTCTGTATCCATATAGATGTTTTTAATTCTTTTATTTATGCTTATGCATTAAAAGTGCTAATTCTAGAAAGCAATAATGGTATCTGTATGCAAAATAACACTCTGGAATATGATCATTGGTTTTGTTGAACTCATGACAAAGTTGCAACAAAGGCAGTTTCAGCCAAGGATTCAATGAAATGAAACCAAGAGCAACATATTCTCATCCACAGAGTAAGACAGACGATTCTGATTGTGATCCACTTGATAAGATAGTTGGTGCCAACTTGATTACCATTGGGTGAACAGTGTGAGATTTGTTTTCATAC…
	Chordata	Chiroptera		Artibeus jamaicensis	Arja		1844	426 DD35H	50	2	22/-		CCATA/-	CCATATTATGCTATGTATAGTA	ref	TA/-	PVKR01015269.1:14051-15896		TACCATATTATGCTATGTATAGTATGCAGTTTTTTTGCTCAAATTTTTTGAGGGAAAAATAAGGATGCGCATTGTACATGGGAGGTACTAATTCTGTGTCCATATAAATGTTTTTAATGCTTTTATTTATGCTTATGCATTAAAAGTGTTAACTCTAGAAAGCAATAATGATATCTATATGCAAAATAATACCCTGGAATATGATCAGTGGTTTTGTTGAACTTACGACAAAGTTGCATCAAAAGCAGTTTCAGCCAATGATTCAATGAAATGAAACAAAGAGCAACATATCTCATCCAGAGTAAGACAGACGATTCCAATTGTGATCTACTTGATAAGATAGCTGGTGCCAACTTTATTACTATTGGGTGAACAGTGTGAGATTTGTTTTCATACACT…
	Chordata	Chiroptera		Pipistrellus pipistrellus	Pipi		1600	432 DD35H	5	3			CCGTA/-		wgs	TA/-	PVIQ01057650.1:2146-5852		ATGTCCAAGCAGAAGAGATGCACATATAAAGTTGGTTTCAAACTGGAAGTTATAAAATATGCAAAGGAGCATGGCAACAGGGCAGCAGAGAGACACTTTGGACCACCTCCCTCTGAAAAGATGATAAGAGAGTGGAGGAAACAGGAGGATCAGCTGCAAAAGTTGGAGAAAAGTAGTAAGCACACTTTACGTGGGCATGCTGCGAAGTGGCCAGAGTTGGAGGTGGACATAAAGGAGTGGATCACACATCACCGTGAAAATGGCTTCTTGGTCTCCACAAAAATGATCATAAATAAAGCAAAACTCATTGCTGTGGAAAAAGGAATTCAGAATTTCACTGGCTCACCATCATGGTGCTACAGATTCATGAAGCGATCTGGCCTTGCTATGCGCACCAAA…
	Chordata	Artiodactyla	Cetartiodactyla	Connochaetes taurinus	Cota		1014	338			-				wgs
	Chordata	Artiodactyla		Ourebia ourebi	Ouou		1014	338			-				wgs
	Chordata	Artiodactyla		Capra ibex	Caib		1014	338							wgs
Note：Blue indicates the reported species.
